# Supplementary material for: SplitFusion enables ultrasensitive gene fusion detection and reveals fusion variant-associated tumor heterogeneity
Source: Patterns (N Y). 2025 Feb 14;6(2):101174. doi: 10.1016/j.patter.2025.101174 (PMC11873004; doi:10.1016/j.patter.2025.101174)
Supplement: Table S3. Output results of SplitFusion calling in two MGH cases with CIC::DUX4 fusions using a clinically validated AMP NGS assay [file mmc2.xlsx]

## Sheet: Supplementary Table S3
Supplementary Table S3. Output results of SplitFusion calling in two MGH cases with CIC::DUX4 fusions using a clinical validate Anchored Multiplex PCR NGS assay.
SampleID	GeneExon5_GeneExon3	frame	num_partner_ends	num_unique_reads	exon.junction	breakpoint	transcript_5	transcript_3	function_5	function_3	gene_5	cdna_5	gene_3	cdna_3
Case1	CIC_exon20---DUX4_exon1	in-frame	39	175	0	chr19_42294992__chr4_190174505	NM_015125	NM_001293798	exonic	exonic	CIC	4628	DUX4	13
	CIC_exon20---DUX4_exon1	in-frame	1	2	0	chr19_42295120__chr4_190174814	NM_015125	NM_001293798	exonic	exonic	CIC	4756	DUX4	2
	CIC_exon20---DUX4_exon1	out-frame	1	3	0	chr19_42294992__chr4_190174504	NM_015125	NM_001293798	exonic	exonic	CIC	4628	DUX4	12
	CIC_exon20---DUX4_exon1	out-frame	1	2	0	chr19_42294994__chr4_190174505	NM_015125	NM_001293798	exonic	exonic	CIC	4630	DUX4	13
Case2	CIC_exon20---DUX4_exon1	in-frame	63	1550	0	chr19_42295120__chr4_190174814	NM_015125	NM_001293798	exonic	exonic	CIC	4756	DUX4	1041
	CIC_exon20---DUX4_exon1	in-frame	41	280	0	chr19_42295120__chr4_190174816	NM_015125	NM_001293798	exonic	exonic	CIC	4756	DUX4	1043
	CIC_exon20---DUX4_exon1	in-frame	40	1778	0	chr19_42295118__chr4_190174814	NM_015125	NM_001293798	exonic	exonic	CIC	4754	DUX4	1041
	CIC_exon20---DUX4_exon1	in-frame	9	14	0	chr19_42295118__chr4_190174815	NM_015125	NM_001293798	exonic	exonic	CIC	4754	DUX4	1042
	CIC_exon20---DUX4_exon1	in-frame	8	49	0	chr19_42295117__chr4_190174814	NM_015125	NM_001293798	exonic	exonic	CIC	4753	DUX4	1041
	CIC_exon20---DUX4_exon1	in-frame	4	19	0	chr19_42295116__chr4_190174815	NM_015125	NM_001293798	exonic	exonic	CIC	4752	DUX4	1042
	CIC_exon20---DUX4_exon1	in-frame	4	8	0	chr19_42295119__chr4_190174816	NM_015125	NM_001293798	exonic	exonic	CIC	4755	DUX4	1043
	CIC_exon20---DUX4_exon1	in-frame	2	5	0	chr19_42295117__chr4_190174813	NM_015125	NM_001293798	exonic	exonic	CIC	4753	DUX4	1040
	CIC_exon20---DUX4_exon1	in-frame	2	2	0	chr19_42295119__chr4_190174814	NM_015125	NM_001293798	exonic	exonic	CIC	4755	DUX4	1041
	CIC_exon20---DUX4_exon1	in-frame	1	6	0	chr19_42295119__chr4_190174818	NM_015125	NM_001293798	exonic	exonic	CIC	4755	DUX4	1045
	CIC_exon20---DUX4_exon1	in-frame	1	4	0	chr19_42295100__chr4_190174957	NM_015125	NM_001293798	exonic	exonic	CIC	4736	DUX4	1184
	CIC_exon20---DUX4_exon1	in-frame	1	4	0	chr19_42295109__chr4_190174862	NM_015125	NM_001293798	exonic	exonic	CIC	4745	DUX4	1089
	CIC_exon20---DUX4_exon1	in-frame	1	1	0	chr19_42295115__chr4_190174815	NM_015125	NM_001293798	exonic	exonic	CIC	4751	DUX4	1042
	CIC_exon20---DUX4_exon1	in-frame	1	1	0	chr19_42295118__chr4_190174818	NM_015125	NM_001293798	exonic	exonic	CIC	4754	DUX4	1045
	CIC_exon20---DUX4_exon1	in-frame	1	1	0	chr19_42295121__chr4_190174817	NM_015125	NM_001293798	exonic	exonic	CIC	4757	DUX4	1044
	CIC_exon20---DUX4_exon1	out-frame	5	15	0	chr19_42295120__chr4_190174817	NM_015125	NM_001293798	exonic	exonic	CIC	4756	DUX4	1044
	CIC_exon20---DUX4_exon1	out-frame	1	14	0	chr19_42295120__chr4_190174818	NM_015125	NM_001293798	exonic	exonic	CIC	4756	DUX4	1045
	CIC_exon20---DUX4_exon1	out-frame	1	11	0	chr19_42295095__chr4_190174954	NM_015125	NM_001293798	exonic	exonic	CIC	4731	DUX4	1181
	CIC_exon20---DUX4_exon1	out-frame	1	6	0	chr19_42295085__chr4_190174974	NM_015125	NM_001293798	exonic	exonic	CIC	4721	DUX4	1201
	CIC_exon20---DUX4_exon1	out-frame	1	1	0	chr19_42295108__chr4_190174862	NM_015125	NM_001293798	exonic	exonic	CIC	4744	DUX4	1089
