# Supplementary material for: SplitFusion enables ultrasensitive gene fusion detection and reveals fusion variant-associated tumor heterogeneity
Source: Patterns (N Y). 2025 Feb 14;6(2):101174. doi: 10.1016/j.patter.2025.101174 (PMC11873004; doi:10.1016/j.patter.2025.101174)
Supplement: Table S4. Comparison of fusion detection results from three previous studies (STAR-Fusion, TumorFusions, and FusionGDB) and SplitFusion using the TCGA RNA-seq data from 515 patients with LUAD [file mmc3.xlsx]

## Sheet: Supplementary Table S4
Supplementary Table S4. Comparison of fusion detection results from three previous studies (STAR-Fusion, TumorFusions and FusionGDB) and SplitFusion using the TCGA RNA-seq data from 515 patients with lung adenocarcinoma, with focus in clinically relevant kinase fusion, namely those involving ALK, ROS1, RET, NRG1, NTRK1/2/3, BRAF, MET, PRKCB, RPS6KB1 (as 3’ partners), and FGFR1/2/3 (as 5’ partner).
SampleID	GENE1-GENE2	Stransky, N., et al.,STAR-Methdos, Nat Com, 2014				Hu, X., et al., TumorFusions, NAR, 2018			Gao, Q.,et al., FusionGDB, Cell Rep, 2018					SplitFusion
		recurrent_fusions	NUM_CHIMERIC_READS	NUM_SPLIT_READS		recurrent_fusions	Junction_Spanning_Reads		recurrent_fusions	Junction	Spanning	total_reads		GENE1-GENE2_1	frame_1	exon1-exon2_1	num_partner_ends_1	num_unique_reads_1	GENE1-GENE2_2	frame_2	exon1-exon2_2	num_partner_ends_2	num_unique_reads_2	GENE1-GENE2_3	frame_3	exon1-exon2_3	num_partner_ends_3	num_unique_reads_3
LUAD-44-2665	CLTC---ROS1	Positive	207	46		Positive	16		Positive	11	109	120		CLTC---ROS1	in-frame	exon31---exon35	5	5	N.A.	N.A.	N.A.	N.A.	N.A.	N.A.	N.A.	N.A.	N.A.	N.A.
LUAD-50-8460	EML4---ALK	Positive	19	6		Positive	13		Positive	5	16	21		EML4---ALK	N.A.	intronic---exon20	4	5	N.A.	N.A.	N.A.	N.A.	N.A.	N.A.	N.A.	N.A.	N.A.	N.A.
LUAD-55-6543	TRIM33---RET	Positive	25	4		Positive	21		Positive	4	25	29		TRIM33---RET	in-frame	exon11---exon12	4	4	N.A.	N.A.	N.A.	N.A.	N.A.	N.A.	N.A.	N.A.	N.A.	N.A.
LUAD-55-6986	EZR---ROS1	Positive	225	84		Positive	185		Positive	58	249	307		EZR---ROS1	in-frame	exon9---exon34	9	29	N.A.	N.A.	N.A.	N.A.	N.A.	N.A.	N.A.	N.A.	N.A.	N.A.
LUAD-55-8091	TRIM24---NTRK2	Positive	18	3		Positive	11		Positive	2	18	20		TRIM24---NTRK2	in-frame	exon12---exon15	1	3	TRIM24---NTRK2	in-frame	exon12---exon16	1	3	N.A.	N.A.	N.A.	N.A.	N.A.
LUAD-64-1680	CD74---ROS1	Positive	203	116		Positive	173		Positive	68	224	292		CD74---ROS1	in-frame	exon6---exon34	15	73	SLC39A11---ROS1	in-frame	exon6---exon32	1	1	N.A.	N.A.	N.A.	N.A.	N.A.
LUAD-67-6215	EML4---ALK	Positive	53	27		Positive	40		Positive	28	55	83		EML4---ALK	in-frame	exon6---exon20	10	14	N.A.	N.A.	N.A.	N.A.	N.A.	N.A.	N.A.	N.A.	N.A.	N.A.
LUAD-67-6216	EML4---ALK	Positive	19	8		Positive	10		Positive	5	13	18		EML4---ALK	in-frame	exon6---exon20	1	2	EML4---ALK	N.A.	intronic---exon20	4	4	N.A.	N.A.	N.A.	N.A.	N.A.
LUAD-69-7978	TUBD1---RPS6KB1	Positive	6	11		Positive	25		Positive	19	6	25		TUBD1---RPS6KB1	N.A.	UTR5---exon2	11	20						N.A.	N.A.	N.A.	N.A.	N.A.
LUAD-78-7163	EML4---ALK	Positive	94	28		Positive	61		Positive	27	64	91		EML4---ALK	in-frame	exon13---exon20	11	21	N.A.	N.A.	N.A.	N.A.	N.A.	N.A.	N.A.	N.A.	N.A.	N.A.
LUAD-86-8278	CD74---ROS1	Positive	268	224		Positive	260		Positive	92	283	375		CD74---ROS1	in-frame	exon6---exon34	23	81	CD74---ROS1	out-frame	exon6---exon33	1	1	CD74---ROS1	in-frame	exon6---exon35	1	1
LUAD-86-A4P8	EML4---ALK	Positive	5	2		Positive	3		Positive	2	4	6		EML4---ALK	in-frame	exon20---exon20	1	2	N.A.	N.A.	N.A.	N.A.	N.A.	N.A.	N.A.	N.A.	N.A.	N.A.
LUAD-93-A4JN	KIF5B---MET	Positive	36	14		Positive	10		Positive	6	43	49		KIF5B---MET	in-frame	exon24---exon13	4	4	N.A.	N.A.	N.A.	N.A.	N.A.	N.A.	N.A.	N.A.	N.A.	N.A.
LUAD-83-5908	SPNS1---PRKCB	Positive	16	1		Positive	4		Negative	0	0	0		SPNS1---PRKCB	in-frame	exon2---exon3	2	2	SPNS1---PRKCB	in-frame	exon1---exon3	1	1	N.A.	N.A.	N.A.	N.A.	N.A.
LUAD-05-4426	SLC34A2---ROS1	Positive	3425	84		Negative	0		Positive	148	1146	1294		SLC34A2---ROS1	in-frame	exon13---exon34	14	85	SLC34A2---ROS1	in-frame	exon13---exon32	11	62	SLC34A2---ROS1	N.A.	UTR3---exon34	2	2
LUAD-62-A46Y	SLC34A2---ROS1	Positive	1213	76		Negative	0		Positive	108	1064	1172		SLC34A2---ROS1	in-frame	exon13---exon32	10	107	SLC34A2---ROS1	in-frame	exon13---exon34	8	31	SLC34A2---ROS1	out-frame	exon13---exon33	2	2
LUAD-75-6203	CCDC6---RET	Positive	17	6		Negative	0		Positive	6	17	23		CCDC6---RET	in-frame	exon1---exon12	1	5	N.A.	N.A.	N.A.	N.A.	N.A.	N.A.	N.A.	N.A.	N.A.	N.A.
LUAD-38-4630	FGFR3---TACC3	Negative	0	0		Positive	8		Positive	1	12	13		FGFR3---TACC3	out-frame	exon2---exon14	1	1	FGFR3---TACC3	out-frame	exon3---exon4	1	1	N.A.	N.A.	N.A.	N.A.	N.A.
LUAD-86-7954	SDC4---NRG1	Negative	0	0		Positive	3953		Positive	1092	5225	6317		SDC4---NRG1	in-frame	exon4---exon6	44	1357	N.A.	N.A.	N.A.	N.A.	N.A.	N.A.	N.A.	N.A.	N.A.	N.A.
LUAD-NJ-A7XG	EZR---ROS1	N.A.	N.A.	N.A.		Positive	175		Positive	58	242	300		EZR---ROS1	in-frame	exon9---exon34	13	37	EZR---ROS1	in-frame	exon9---exon35	2	2	N.A.	N.A.	N.A.	N.A.	N.A.
LUAD-38-4628	ST7---MET	Negative	0	0		Positive	5		Negative	0	0	0		ST7---MET	N.A.	exon1---UTR5	1	1	N.A.	N.A.	N.A.	N.A.	N.A.	N.A.	N.A.	N.A.	N.A.	N.A.
LUAD-78-7220	CAPZA2---MET	Negative	0	0		Positive	22		Negative	0	0	0		CAPZA2---MET	in-frame	exon2---exon14	4	5	N.A.	N.A.	N.A.	N.A.	N.A.	N.A.	N.A.	N.A.	N.A.	N.A.
LUAD-05-5428	SLC34A2---ROS1	Negative	0	0		Negative	0		Negative	0	0	0		SLC34A2---ROS1	in-frame	exon13---exon32	1	1	SLC34A2---ROS1	in-frame	exon13---exon34	1	1	N.A.	N.A.	N.A.	N.A.	N.A.
LUAD-55-7816	SLC34A2---ROS1	N.A.	N.A.	N.A.		Negative	0		Negative	0	0	0		SLC34A2---ROS1	in-frame	exon13---exon34	2	2	SLC34A2---ROS1	in-frame	exon13---exon32	1	2	N.A.	N.A.	N.A.	N.A.	N.A.
LUAD-05-4244	Negative	Negative	0	0		Negative	0		Negative	0	0	0		Negative	N.A.	N.A.	0	0	Negative	N.A.	N.A.	0	0	Negative	N.A.	N.A.	0	0
LUAD-05-4249	Negative	Negative	0	0		Negative	0		Negative	0	0	0		Negative	N.A.	N.A.	0	0	Negative	N.A.	N.A.	0	0	Negative	N.A.	N.A.	0	0
LUAD-05-4250	Negative	Negative	0	0		Negative	0		Negative	0	0	0		Negative	N.A.	N.A.	0	0	Negative	N.A.	N.A.	0	0	Negative	N.A.	N.A.	0	0
LUAD-05-4382	Negative	Negative	0	0		Negative	0		Negative	0	0	0		Negative	N.A.	N.A.	0	0	Negative	N.A.	N.A.	0	0	Negative	N.A.	N.A.	0	0
LUAD-05-4384	Negative	Negative	0	0		Negative	0		Negative	0	0	0		Negative	N.A.	N.A.	0	0	Negative	N.A.	N.A.	0	0	Negative	N.A.	N.A.	0	0
LUAD-05-4389	Negative	Negative	0	0		Negative	0		Negative	0	0	0		Negative	N.A.	N.A.	0	0	Negative	N.A.	N.A.	0	0	Negative	N.A.	N.A.	0	0
LUAD-05-4390	Negative	Negative	0	0		Negative	0		Negative	0	0	0		Negative	N.A.	N.A.	0	0	Negative	N.A.	N.A.	0	0	Negative	N.A.	N.A.	0	0
LUAD-05-4395	Negative	Negative	0	0		Negative	0		Negative	0	0	0		Negative	N.A.	N.A.	0	0	Negative	N.A.	N.A.	0	0	Negative	N.A.	N.A.	0	0
LUAD-05-4396	Negative	Negative	0	0		Negative	0		Negative	0	0	0		Negative	N.A.	N.A.	0	0	Negative	N.A.	N.A.	0	0	Negative	N.A.	N.A.	0	0
LUAD-05-4397	Negative	Negative	0	0		Negative	0		Negative	0	0	0		Negative	N.A.	N.A.	0	0	Negative	N.A.	N.A.	0	0	Negative	N.A.	N.A.	0	0
LUAD-05-4398	Negative	Negative	0	0		Negative	0		Negative	0	0	0		Negative	N.A.	N.A.	0	0	Negative	N.A.	N.A.	0	0	Negative	N.A.	N.A.	0	0
LUAD-05-4402	Negative	Negative	0	0		Negative	0		Negative	0	0	0		Negative	N.A.	N.A.	0	0	Negative	N.A.	N.A.	0	0	Negative	N.A.	N.A.	0	0
LUAD-05-4403	Negative	Negative	0	0		Negative	0		Negative	0	0	0		Negative	N.A.	N.A.	0	0	Negative	N.A.	N.A.	0	0	Negative	N.A.	N.A.	0	0
LUAD-05-4405	Negative	Negative	0	0		Negative	0		Negative	0	0	0		Negative	N.A.	N.A.	0	0	Negative	N.A.	N.A.	0	0	Negative	N.A.	N.A.	0	0
LUAD-05-4410	Negative	Negative	0	0		Negative	0		Negative	0	0	0		Negative	N.A.	N.A.	0	0	Negative	N.A.	N.A.	0	0	Negative	N.A.	N.A.	0	0
LUAD-05-4415	Negative	Negative	0	0		Negative	0		Negative	0	0	0		Negative	N.A.	N.A.	0	0	Negative	N.A.	N.A.	0	0	Negative	N.A.	N.A.	0	0
LUAD-05-4417	Negative	Negative	0	0		Negative	0		Negative	0	0	0		Negative	N.A.	N.A.	0	0	Negative	N.A.	N.A.	0	0	Negative	N.A.	N.A.	0	0
LUAD-05-4418	Negative	Negative	0	0		Negative	0		Negative	0	0	0		Negative	N.A.	N.A.	0	0	Negative	N.A.	N.A.	0	0	Negative	N.A.	N.A.	0	0
LUAD-05-4420	Negative	Negative	0	0		Negative	0		Negative	0	0	0		Negative	N.A.	N.A.	0	0	Negative	N.A.	N.A.	0	0	Negative	N.A.	N.A.	0	0
LUAD-05-4422	Negative	Negative	0	0		Negative	0		Negative	0	0	0		Negative	N.A.	N.A.	0	0	Negative	N.A.	N.A.	0	0	Negative	N.A.	N.A.	0	0
LUAD-05-4424	Negative	Negative	0	0		Negative	0		Negative	0	0	0		Negative	N.A.	N.A.	0	0	Negative	N.A.	N.A.	0	0	Negative	N.A.	N.A.	0	0
LUAD-05-4425	Negative	Negative	0	0		Negative	0		Negative	0	0	0		Negative	N.A.	N.A.	0	0	Negative	N.A.	N.A.	0	0	Negative	N.A.	N.A.	0	0
LUAD-05-4427	Negative	Negative	0	0		Negative	0		Negative	0	0	0		Negative	N.A.	N.A.	0	0	Negative	N.A.	N.A.	0	0	Negative	N.A.	N.A.	0	0
LUAD-05-4430	Negative	Negative	0	0		Negative	0		Negative	0	0	0		Negative	N.A.	N.A.	0	0	Negative	N.A.	N.A.	0	0	Negative	N.A.	N.A.	0	0
LUAD-05-4432	Negative	Negative	0	0		Negative	0		Negative	0	0	0		Negative	N.A.	N.A.	0	0	Negative	N.A.	N.A.	0	0	Negative	N.A.	N.A.	0	0
LUAD-05-4433	Negative	Negative	0	0		Negative	0		Negative	0	0	0		Negative	N.A.	N.A.	0	0	Negative	N.A.	N.A.	0	0	Negative	N.A.	N.A.	0	0
LUAD-05-4434	Negative	Negative	0	0		Negative	0		Negative	0	0	0		Negative	N.A.	N.A.	0	0	Negative	N.A.	N.A.	0	0	Negative	N.A.	N.A.	0	0
LUAD-05-5420	Negative	Negative	0	0		Negative	0		Negative	0	0	0		Negative	N.A.	N.A.	0	0	Negative	N.A.	N.A.	0	0	Negative	N.A.	N.A.	0	0
LUAD-05-5423	Negative	Negative	0	0		Negative	0		Negative	0	0	0		Negative	N.A.	N.A.	0	0	Negative	N.A.	N.A.	0	0	Negative	N.A.	N.A.	0	0
LUAD-05-5425	Negative	Negative	0	0		Negative	0		Negative	0	0	0		Negative	N.A.	N.A.	0	0	Negative	N.A.	N.A.	0	0	Negative	N.A.	N.A.	0	0
LUAD-05-5429	Negative	Negative	0	0		Negative	0		Negative	0	0	0		Negative	N.A.	N.A.	0	0	Negative	N.A.	N.A.	0	0	Negative	N.A.	N.A.	0	0
LUAD-05-5715	Negative	Negative	0	0		Negative	0		Negative	0	0	0		Negative	N.A.	N.A.	0	0	Negative	N.A.	N.A.	0	0	Negative	N.A.	N.A.	0	0
LUAD-35-3615	Negative	Negative	0	0		Negative	0		Negative	0	0	0		Negative	N.A.	N.A.	0	0	Negative	N.A.	N.A.	0	0	Negative	N.A.	N.A.	0	0
LUAD-35-4122	Negative	Negative	0	0		Negative	0		Negative	0	0	0		Negative	N.A.	N.A.	0	0	Negative	N.A.	N.A.	0	0	Negative	N.A.	N.A.	0	0
LUAD-35-4123	Negative	Negative	0	0		Negative	0		Negative	0	0	0		Negative	N.A.	N.A.	0	0	Negative	N.A.	N.A.	0	0	Negative	N.A.	N.A.	0	0
LUAD-35-5375	Negative	Negative	0	0		Negative	0		Negative	0	0	0		Negative	N.A.	N.A.	0	0	Negative	N.A.	N.A.	0	0	Negative	N.A.	N.A.	0	0
LUAD-38-4625	Negative	Negative	0	0		Negative	0		Negative	0	0	0		Negative	N.A.	N.A.	0	0	Negative	N.A.	N.A.	0	0	Negative	N.A.	N.A.	0	0
LUAD-38-4626	Negative	Negative	0	0		Negative	0		Negative	0	0	0		Negative	N.A.	N.A.	0	0	Negative	N.A.	N.A.	0	0	Negative	N.A.	N.A.	0	0
LUAD-38-4627	Negative	Negative	0	0		Negative	0		Negative	0	0	0		Negative	N.A.	N.A.	0	0	Negative	N.A.	N.A.	0	0	Negative	N.A.	N.A.	0	0
LUAD-38-4629	Negative	Negative	0	0		Negative	0		Negative	0	0	0		Negative	N.A.	N.A.	0	0	Negative	N.A.	N.A.	0	0	Negative	N.A.	N.A.	0	0
LUAD-38-4631	Negative	Negative	0	0		Negative	0		Negative	0	0	0		Negative	N.A.	N.A.	0	0	Negative	N.A.	N.A.	0	0	Negative	N.A.	N.A.	0	0
LUAD-38-4632	Negative	Negative	0	0		Negative	0		Negative	0	0	0		Negative	N.A.	N.A.	0	0	Negative	N.A.	N.A.	0	0	Negative	N.A.	N.A.	0	0
LUAD-38-6178	Negative	Negative	0	0		Negative	0		Negative	0	0	0		Negative	N.A.	N.A.	0	0	Negative	N.A.	N.A.	0	0	Negative	N.A.	N.A.	0	0
LUAD-38-7271	Negative	Negative	0	0		Negative	0		Negative	0	0	0		Negative	N.A.	N.A.	0	0	Negative	N.A.	N.A.	0	0	Negative	N.A.	N.A.	0	0
LUAD-38-A44F	Negative	Negative	0	0		Negative	0		Negative	0	0	0		Negative	N.A.	N.A.	0	0	Negative	N.A.	N.A.	0	0	Negative	N.A.	N.A.	0	0
LUAD-44-2655	Negative	Negative	0	0		Negative	0		Negative	0	0	0		Negative	N.A.	N.A.	0	0	Negative	N.A.	N.A.	0	0	Negative	N.A.	N.A.	0	0
LUAD-44-2656	Negative	Negative	0	0		Negative	0		Negative	0	0	0		Negative	N.A.	N.A.	0	0	Negative	N.A.	N.A.	0	0	Negative	N.A.	N.A.	0	0
LUAD-44-2657	Negative	Negative	0	0		Negative	0		Negative	0	0	0		Negative	N.A.	N.A.	0	0	Negative	N.A.	N.A.	0	0	Negative	N.A.	N.A.	0	0
LUAD-44-2659	Negative	Negative	0	0		Negative	0		Negative	0	0	0		Negative	N.A.	N.A.	0	0	Negative	N.A.	N.A.	0	0	Negative	N.A.	N.A.	0	0
LUAD-44-2661	Negative	Negative	0	0		Negative	0		Negative	0	0	0		Negative	N.A.	N.A.	0	0	Negative	N.A.	N.A.	0	0	Negative	N.A.	N.A.	0	0
LUAD-44-2662	Negative	Negative	0	0		Negative	0		Negative	0	0	0		Negative	N.A.	N.A.	0	0	Negative	N.A.	N.A.	0	0	Negative	N.A.	N.A.	0	0
LUAD-44-2666	Negative	Negative	0	0		Negative	0		Negative	0	0	0		Negative	N.A.	N.A.	0	0	Negative	N.A.	N.A.	0	0	Negative	N.A.	N.A.	0	0
LUAD-44-2668	Negative	Negative	0	0		Negative	0		Negative	0	0	0		Negative	N.A.	N.A.	0	0	Negative	N.A.	N.A.	0	0	Negative	N.A.	N.A.	0	0
LUAD-44-3396	Negative	Negative	0	0		Negative	0		Negative	0	0	0		Negative	N.A.	N.A.	0	0	Negative	N.A.	N.A.	0	0	Negative	N.A.	N.A.	0	0
LUAD-44-3398	Negative	Negative	0	0		Negative	0		Negative	0	0	0		Negative	N.A.	N.A.	0	0	Negative	N.A.	N.A.	0	0	Negative	N.A.	N.A.	0	0
LUAD-44-3918	Negative	Negative	0	0		Negative	0		Negative	0	0	0		Negative	N.A.	N.A.	0	0	Negative	N.A.	N.A.	0	0	Negative	N.A.	N.A.	0	0
LUAD-44-3919	Negative	Negative	0	0		Negative	0		Negative	0	0	0		Negative	N.A.	N.A.	0	0	Negative	N.A.	N.A.	0	0	Negative	N.A.	N.A.	0	0
LUAD-44-4112	Negative	Negative	0	0		Negative	0		Negative	0	0	0		Negative	N.A.	N.A.	0	0	Negative	N.A.	N.A.	0	0	Negative	N.A.	N.A.	0	0
LUAD-44-5643	Negative	Negative	0	0		Negative	0		Negative	0	0	0		Negative	N.A.	N.A.	0	0	Negative	N.A.	N.A.	0	0	Negative	N.A.	N.A.	0	0
LUAD-44-5644	Negative	Negative	0	0		Negative	0		Negative	0	0	0		Negative	N.A.	N.A.	0	0	Negative	N.A.	N.A.	0	0	Negative	N.A.	N.A.	0	0
LUAD-44-5645	Negative	Negative	0	0		Negative	0		Negative	0	0	0		Negative	N.A.	N.A.	0	0	Negative	N.A.	N.A.	0	0	Negative	N.A.	N.A.	0	0
LUAD-44-6145	Negative	Negative	0	0		Negative	0		Negative	0	0	0		Negative	N.A.	N.A.	0	0	Negative	N.A.	N.A.	0	0	Negative	N.A.	N.A.	0	0
LUAD-44-6146	Negative	Negative	0	0		Negative	0		Negative	0	0	0		Negative	N.A.	N.A.	0	0	Negative	N.A.	N.A.	0	0	Negative	N.A.	N.A.	0	0
LUAD-44-6147	Negative	Negative	0	0		Negative	0		Negative	0	0	0		Negative	N.A.	N.A.	0	0	Negative	N.A.	N.A.	0	0	Negative	N.A.	N.A.	0	0
LUAD-44-6148	Negative	Negative	0	0		Negative	0		Negative	0	0	0		Negative	N.A.	N.A.	0	0	Negative	N.A.	N.A.	0	0	Negative	N.A.	N.A.	0	0
LUAD-44-6774	Negative	Negative	0	0		Negative	0		Negative	0	0	0		Negative	N.A.	N.A.	0	0	Negative	N.A.	N.A.	0	0	Negative	N.A.	N.A.	0	0
LUAD-44-6775	Negative	Negative	0	0		Negative	0		Negative	0	0	0		Negative	N.A.	N.A.	0	0	Negative	N.A.	N.A.	0	0	Negative	N.A.	N.A.	0	0
LUAD-44-6776	Negative	Negative	0	0		Negative	0		Negative	0	0	0		Negative	N.A.	N.A.	0	0	Negative	N.A.	N.A.	0	0	Negative	N.A.	N.A.	0	0
LUAD-44-6777	Negative	Negative	0	0		Negative	0		Negative	0	0	0		Negative	N.A.	N.A.	0	0	Negative	N.A.	N.A.	0	0	Negative	N.A.	N.A.	0	0
LUAD-44-6778	Negative	Negative	0	0		Negative	0		Negative	0	0	0		Negative	N.A.	N.A.	0	0	Negative	N.A.	N.A.	0	0	Negative	N.A.	N.A.	0	0
LUAD-44-6779	Negative	Negative	0	0		Negative	0		Negative	0	0	0		Negative	N.A.	N.A.	0	0	Negative	N.A.	N.A.	0	0	Negative	N.A.	N.A.	0	0
LUAD-44-7659	Negative	Negative	0	0		Negative	0		Negative	0	0	0		Negative	N.A.	N.A.	0	0	Negative	N.A.	N.A.	0	0	Negative	N.A.	N.A.	0	0
LUAD-44-7660	Negative	Negative	0	0		Negative	0		Negative	0	0	0		Negative	N.A.	N.A.	0	0	Negative	N.A.	N.A.	0	0	Negative	N.A.	N.A.	0	0
LUAD-44-7661	Negative	Negative	0	0		Negative	0		Negative	0	0	0		Negative	N.A.	N.A.	0	0	Negative	N.A.	N.A.	0	0	Negative	N.A.	N.A.	0	0
LUAD-44-7662	Negative	Negative	0	0		Negative	0		Negative	0	0	0		Negative	N.A.	N.A.	0	0	Negative	N.A.	N.A.	0	0	Negative	N.A.	N.A.	0	0
LUAD-44-7667	Negative	Negative	0	0		Negative	0		Negative	0	0	0		Negative	N.A.	N.A.	0	0	Negative	N.A.	N.A.	0	0	Negative	N.A.	N.A.	0	0
LUAD-44-7669	Negative	Negative	0	0		Negative	0		Negative	0	0	0		Negative	N.A.	N.A.	0	0	Negative	N.A.	N.A.	0	0	Negative	N.A.	N.A.	0	0
LUAD-44-7670	Negative	Negative	0	0		Negative	0		Negative	0	0	0		Negative	N.A.	N.A.	0	0	Negative	N.A.	N.A.	0	0	Negative	N.A.	N.A.	0	0
LUAD-44-7671	Negative	Negative	0	0		Negative	0		Negative	0	0	0		Negative	N.A.	N.A.	0	0	Negative	N.A.	N.A.	0	0	Negative	N.A.	N.A.	0	0
LUAD-44-7672	Negative	Negative	0	0		Negative	0		Negative	0	0	0		Negative	N.A.	N.A.	0	0	Negative	N.A.	N.A.	0	0	Negative	N.A.	N.A.	0	0
LUAD-44-8117	Negative	Negative	0	0		Negative	0		Negative	0	0	0		Negative	N.A.	N.A.	0	0	Negative	N.A.	N.A.	0	0	Negative	N.A.	N.A.	0	0
LUAD-44-8119	Negative	Negative	0	0		Negative	0		Negative	0	0	0		Negative	N.A.	N.A.	0	0	Negative	N.A.	N.A.	0	0	Negative	N.A.	N.A.	0	0
LUAD-44-8120	Negative	Negative	0	0		Negative	0		Negative	0	0	0		Negative	N.A.	N.A.	0	0	Negative	N.A.	N.A.	0	0	Negative	N.A.	N.A.	0	0
LUAD-44-A479	Negative	Negative	0	0		Negative	0		Negative	0	0	0		Negative	N.A.	N.A.	0	0	Negative	N.A.	N.A.	0	0	Negative	N.A.	N.A.	0	0
LUAD-44-A47A	Negative	Negative	0	0		Negative	0		Negative	0	0	0		Negative	N.A.	N.A.	0	0	Negative	N.A.	N.A.	0	0	Negative	N.A.	N.A.	0	0
LUAD-44-A47B	Negative	Negative	0	0		Negative	0		Negative	0	0	0		Negative	N.A.	N.A.	0	0	Negative	N.A.	N.A.	0	0	Negative	N.A.	N.A.	0	0
LUAD-44-A47G	Negative	Negative	0	0		Negative	0		Negative	0	0	0		Negative	N.A.	N.A.	0	0	Negative	N.A.	N.A.	0	0	Negative	N.A.	N.A.	0	0
LUAD-44-A4SS	Negative	Negative	0	0		Negative	0		Negative	0	0	0		Negative	N.A.	N.A.	0	0	Negative	N.A.	N.A.	0	0	Negative	N.A.	N.A.	0	0
LUAD-44-A4SU	Negative	Negative	0	0		Negative	0		Negative	0	0	0		Negative	N.A.	N.A.	0	0	Negative	N.A.	N.A.	0	0	Negative	N.A.	N.A.	0	0
LUAD-49-4486	Negative	Negative	0	0		Negative	0		Negative	0	0	0		Negative	N.A.	N.A.	0	0	Negative	N.A.	N.A.	0	0	Negative	N.A.	N.A.	0	0
LUAD-49-4487	Negative	Negative	0	0		Negative	0		Negative	0	0	0		Negative	N.A.	N.A.	0	0	Negative	N.A.	N.A.	0	0	Negative	N.A.	N.A.	0	0
LUAD-49-4488	Negative	Negative	0	0		Negative	0		Negative	0	0	0		Negative	N.A.	N.A.	0	0	Negative	N.A.	N.A.	0	0	Negative	N.A.	N.A.	0	0
LUAD-49-4490	Negative	Negative	0	0		Negative	0		Negative	0	0	0		Negative	N.A.	N.A.	0	0	Negative	N.A.	N.A.	0	0	Negative	N.A.	N.A.	0	0
LUAD-49-4494	Negative	Negative	0	0		Negative	0		Negative	0	0	0		Negative	N.A.	N.A.	0	0	Negative	N.A.	N.A.	0	0	Negative	N.A.	N.A.	0	0
LUAD-49-4501	Negative	Negative	0	0		Negative	0		Negative	0	0	0		Negative	N.A.	N.A.	0	0	Negative	N.A.	N.A.	0	0	Negative	N.A.	N.A.	0	0
LUAD-49-4505	Negative	Negative	0	0		Negative	0		Negative	0	0	0		Negative	N.A.	N.A.	0	0	Negative	N.A.	N.A.	0	0	Negative	N.A.	N.A.	0	0
LUAD-49-4506	Negative	Negative	0	0		Negative	0		Negative	0	0	0		Negative	N.A.	N.A.	0	0	Negative	N.A.	N.A.	0	0	Negative	N.A.	N.A.	0	0
LUAD-49-4507	Negative	Negative	0	0		Negative	0		Negative	0	0	0		Negative	N.A.	N.A.	0	0	Negative	N.A.	N.A.	0	0	Negative	N.A.	N.A.	0	0
LUAD-49-4510	Negative	Negative	0	0		Negative	0		Negative	0	0	0		Negative	N.A.	N.A.	0	0	Negative	N.A.	N.A.	0	0	Negative	N.A.	N.A.	0	0
LUAD-49-4512	Negative	Negative	0	0		Negative	0		Negative	0	0	0		Negative	N.A.	N.A.	0	0	Negative	N.A.	N.A.	0	0	Negative	N.A.	N.A.	0	0
LUAD-49-4514	Negative	Negative	0	0		Negative	0		Negative	0	0	0		Negative	N.A.	N.A.	0	0	Negative	N.A.	N.A.	0	0	Negative	N.A.	N.A.	0	0
LUAD-49-6742	Negative	Negative	0	0		Negative	0		Negative	0	0	0		Negative	N.A.	N.A.	0	0	Negative	N.A.	N.A.	0	0	Negative	N.A.	N.A.	0	0
LUAD-49-6743	Negative	Negative	0	0		Negative	0		Negative	0	0	0		Negative	N.A.	N.A.	0	0	Negative	N.A.	N.A.	0	0	Negative	N.A.	N.A.	0	0
LUAD-49-6744	Negative	Negative	0	0		Negative	0		Negative	0	0	0		Negative	N.A.	N.A.	0	0	Negative	N.A.	N.A.	0	0	Negative	N.A.	N.A.	0	0
LUAD-49-6745	Negative	Negative	0	0		Negative	0		Negative	0	0	0		Negative	N.A.	N.A.	0	0	Negative	N.A.	N.A.	0	0	Negative	N.A.	N.A.	0	0
LUAD-49-6761	Negative	Negative	0	0		Negative	0		Negative	0	0	0		Negative	N.A.	N.A.	0	0	Negative	N.A.	N.A.	0	0	Negative	N.A.	N.A.	0	0
LUAD-49-6767	Negative	Negative	0	0		Negative	0		Negative	0	0	0		Negative	N.A.	N.A.	0	0	Negative	N.A.	N.A.	0	0	Negative	N.A.	N.A.	0	0
LUAD-49-AAQV	Negative	N.A.	N.A.	N.A.		Negative	0		Negative	0	0	0		Negative	N.A.	N.A.	0	0	Negative	N.A.	N.A.	0	0	Negative	N.A.	N.A.	0	0
LUAD-49-AAR0	Negative	N.A.	N.A.	N.A.		Negative	0		Negative	0	0	0		Negative	N.A.	N.A.	0	0	Negative	N.A.	N.A.	0	0	Negative	N.A.	N.A.	0	0
LUAD-49-AAR2	Negative	N.A.	N.A.	N.A.		Negative	0		Negative	0	0	0		Negative	N.A.	N.A.	0	0	Negative	N.A.	N.A.	0	0	Negative	N.A.	N.A.	0	0
LUAD-49-AAR3	Negative	N.A.	N.A.	N.A.		Negative	0		Negative	0	0	0		Negative	N.A.	N.A.	0	0	Negative	N.A.	N.A.	0	0	Negative	N.A.	N.A.	0	0
LUAD-49-AAR4	Negative	N.A.	N.A.	N.A.		Negative	0		Negative	0	0	0		Negative	N.A.	N.A.	0	0	Negative	N.A.	N.A.	0	0	Negative	N.A.	N.A.	0	0
LUAD-49-AAR9	Negative	N.A.	N.A.	N.A.		Negative	0		Negative	0	0	0		Negative	N.A.	N.A.	0	0	Negative	N.A.	N.A.	0	0	Negative	N.A.	N.A.	0	0
LUAD-49-AARE	Negative	N.A.	N.A.	N.A.		Negative	0		Negative	0	0	0		Negative	N.A.	N.A.	0	0	Negative	N.A.	N.A.	0	0	Negative	N.A.	N.A.	0	0
LUAD-49-AARN	Negative	N.A.	N.A.	N.A.		Negative	0		Negative	0	0	0		Negative	N.A.	N.A.	0	0	Negative	N.A.	N.A.	0	0	Negative	N.A.	N.A.	0	0
LUAD-49-AARO	Negative	N.A.	N.A.	N.A.		Negative	0		Negative	0	0	0		Negative	N.A.	N.A.	0	0	Negative	N.A.	N.A.	0	0	Negative	N.A.	N.A.	0	0
LUAD-49-AARQ	Negative	N.A.	N.A.	N.A.		Negative	0		Negative	0	0	0		Negative	N.A.	N.A.	0	0	Negative	N.A.	N.A.	0	0	Negative	N.A.	N.A.	0	0
LUAD-49-AARR	Negative	N.A.	N.A.	N.A.		Negative	0		Negative	0	0	0		Negative	N.A.	N.A.	0	0	Negative	N.A.	N.A.	0	0	Negative	N.A.	N.A.	0	0
LUAD-4B-A93V	Negative	N.A.	N.A.	N.A.		Negative	0		Negative	0	0	0		Negative	N.A.	N.A.	0	0	Negative	N.A.	N.A.	0	0	Negative	N.A.	N.A.	0	0
LUAD-50-5044	Negative	Negative	0	0		Negative	0		Negative	0	0	0		Negative	N.A.	N.A.	0	0	Negative	N.A.	N.A.	0	0	Negative	N.A.	N.A.	0	0
LUAD-50-5045	Negative	Negative	0	0		Negative	0		Negative	0	0	0		Negative	N.A.	N.A.	0	0	Negative	N.A.	N.A.	0	0	Negative	N.A.	N.A.	0	0
LUAD-50-5049	Negative	Negative	0	0		Negative	0		Negative	0	0	0		Negative	N.A.	N.A.	0	0	Negative	N.A.	N.A.	0	0	Negative	N.A.	N.A.	0	0
LUAD-50-5051	Negative	Negative	0	0		Negative	0		Negative	0	0	0		Negative	N.A.	N.A.	0	0	Negative	N.A.	N.A.	0	0	Negative	N.A.	N.A.	0	0
LUAD-50-5055	Negative	Negative	0	0		Negative	0		Negative	0	0	0		Negative	N.A.	N.A.	0	0	Negative	N.A.	N.A.	0	0	Negative	N.A.	N.A.	0	0
LUAD-50-5066	Negative	Negative	0	0		Negative	0		Negative	0	0	0		Negative	N.A.	N.A.	0	0	Negative	N.A.	N.A.	0	0	Negative	N.A.	N.A.	0	0
LUAD-50-5068	Negative	Negative	0	0		Negative	0		Negative	0	0	0		Negative	N.A.	N.A.	0	0	Negative	N.A.	N.A.	0	0	Negative	N.A.	N.A.	0	0
LUAD-50-5072	Negative	Negative	0	0		Negative	0		Negative	0	0	0		Negative	N.A.	N.A.	0	0	Negative	N.A.	N.A.	0	0	Negative	N.A.	N.A.	0	0
LUAD-50-5930	Negative	Negative	0	0		Negative	0		Negative	0	0	0		Negative	N.A.	N.A.	0	0	Negative	N.A.	N.A.	0	0	Negative	N.A.	N.A.	0	0
LUAD-50-5931	Negative	Negative	0	0		Negative	0		Negative	0	0	0		Negative	N.A.	N.A.	0	0	Negative	N.A.	N.A.	0	0	Negative	N.A.	N.A.	0	0
LUAD-50-5932	Negative	Negative	0	0		Negative	0		Negative	0	0	0		Negative	N.A.	N.A.	0	0	Negative	N.A.	N.A.	0	0	Negative	N.A.	N.A.	0	0
LUAD-50-5933	Negative	Negative	0	0		Negative	0		Negative	0	0	0		Negative	N.A.	N.A.	0	0	Negative	N.A.	N.A.	0	0	Negative	N.A.	N.A.	0	0
LUAD-50-5935	Negative	Negative	0	0		Negative	0		Negative	0	0	0		Negative	N.A.	N.A.	0	0	Negative	N.A.	N.A.	0	0	Negative	N.A.	N.A.	0	0
LUAD-50-5936	Negative	Negative	0	0		Negative	0		Negative	0	0	0		Negative	N.A.	N.A.	0	0	Negative	N.A.	N.A.	0	0	Negative	N.A.	N.A.	0	0
LUAD-50-5939	Negative	Negative	0	0		Negative	0		Negative	0	0	0		Negative	N.A.	N.A.	0	0	Negative	N.A.	N.A.	0	0	Negative	N.A.	N.A.	0	0
LUAD-50-5941	Negative	Negative	0	0		Negative	0		Negative	0	0	0		Negative	N.A.	N.A.	0	0	Negative	N.A.	N.A.	0	0	Negative	N.A.	N.A.	0	0
LUAD-50-5942	Negative	Negative	0	0		Negative	0		Negative	0	0	0		Negative	N.A.	N.A.	0	0	Negative	N.A.	N.A.	0	0	Negative	N.A.	N.A.	0	0
LUAD-50-5944	Negative	Negative	0	0		Negative	0		Negative	0	0	0		Negative	N.A.	N.A.	0	0	Negative	N.A.	N.A.	0	0	Negative	N.A.	N.A.	0	0
LUAD-50-5946	Negative	Negative	0	0		Negative	0		Negative	0	0	0		Negative	N.A.	N.A.	0	0	Negative	N.A.	N.A.	0	0	Negative	N.A.	N.A.	0	0
LUAD-50-6590	Negative	Negative	0	0		Negative	0		Negative	0	0	0		Negative	N.A.	N.A.	0	0	Negative	N.A.	N.A.	0	0	Negative	N.A.	N.A.	0	0
LUAD-50-6591	Negative	Negative	0	0		Negative	0		Negative	0	0	0		Negative	N.A.	N.A.	0	0	Negative	N.A.	N.A.	0	0	Negative	N.A.	N.A.	0	0
LUAD-50-6592	Negative	Negative	0	0		Negative	0		Negative	0	0	0		Negative	N.A.	N.A.	0	0	Negative	N.A.	N.A.	0	0	Negative	N.A.	N.A.	0	0
LUAD-50-6593	Negative	Negative	0	0		Negative	0		Negative	0	0	0		Negative	N.A.	N.A.	0	0	Negative	N.A.	N.A.	0	0	Negative	N.A.	N.A.	0	0
LUAD-50-6594	Negative	Negative	0	0		Negative	0		Negative	0	0	0		Negative	N.A.	N.A.	0	0	Negative	N.A.	N.A.	0	0	Negative	N.A.	N.A.	0	0
LUAD-50-6595	Negative	Negative	0	0		Negative	0		Negative	0	0	0		Negative	N.A.	N.A.	0	0	Negative	N.A.	N.A.	0	0	Negative	N.A.	N.A.	0	0
LUAD-50-6597	Negative	Negative	0	0		Negative	0		Negative	0	0	0		Negative	N.A.	N.A.	0	0	Negative	N.A.	N.A.	0	0	Negative	N.A.	N.A.	0	0
LUAD-50-6673	Negative	Negative	0	0		Negative	0		Negative	0	0	0		Negative	N.A.	N.A.	0	0	Negative	N.A.	N.A.	0	0	Negative	N.A.	N.A.	0	0
LUAD-50-7109	Negative	Negative	0	0		Negative	0		Negative	0	0	0		Negative	N.A.	N.A.	0	0	Negative	N.A.	N.A.	0	0	Negative	N.A.	N.A.	0	0
LUAD-50-8457	Negative	Negative	0	0		Negative	0		Negative	0	0	0		Negative	N.A.	N.A.	0	0	Negative	N.A.	N.A.	0	0	Negative	N.A.	N.A.	0	0
LUAD-50-8459	Negative	Negative	0	0		Negative	0		Negative	0	0	0		Negative	N.A.	N.A.	0	0	Negative	N.A.	N.A.	0	0	Negative	N.A.	N.A.	0	0
LUAD-53-7624	Negative	Negative	0	0		Negative	0		Negative	0	0	0		Negative	N.A.	N.A.	0	0	Negative	N.A.	N.A.	0	0	Negative	N.A.	N.A.	0	0
LUAD-53-7626	Negative	Negative	0	0		Negative	0		Negative	0	0	0		Negative	N.A.	N.A.	0	0	Negative	N.A.	N.A.	0	0	Negative	N.A.	N.A.	0	0
LUAD-53-7813	Negative	Negative	0	0		Negative	0		Negative	0	0	0		Negative	N.A.	N.A.	0	0	Negative	N.A.	N.A.	0	0	Negative	N.A.	N.A.	0	0
LUAD-53-A4EZ	Negative	Negative	0	0		Negative	0		Negative	0	0	0		Negative	N.A.	N.A.	0	0	Negative	N.A.	N.A.	0	0	Negative	N.A.	N.A.	0	0
LUAD-55-1592	Negative	Negative	0	0		Negative	0		Negative	0	0	0		Negative	N.A.	N.A.	0	0	Negative	N.A.	N.A.	0	0	Negative	N.A.	N.A.	0	0
LUAD-55-1594	Negative	Negative	0	0		Negative	0		Negative	0	0	0		Negative	N.A.	N.A.	0	0	Negative	N.A.	N.A.	0	0	Negative	N.A.	N.A.	0	0
LUAD-55-1595	Negative	Negative	0	0		Negative	0		Negative	0	0	0		Negative	N.A.	N.A.	0	0	Negative	N.A.	N.A.	0	0	Negative	N.A.	N.A.	0	0
LUAD-55-1596	Negative	Negative	0	0		Negative	0		Negative	0	0	0		Negative	N.A.	N.A.	0	0	Negative	N.A.	N.A.	0	0	Negative	N.A.	N.A.	0	0
LUAD-55-5899	Negative	Negative	0	0		Negative	0		Negative	0	0	0		Negative	N.A.	N.A.	0	0	Negative	N.A.	N.A.	0	0	Negative	N.A.	N.A.	0	0
LUAD-55-6642	Negative	Negative	0	0		Negative	0		Negative	0	0	0		Negative	N.A.	N.A.	0	0	Negative	N.A.	N.A.	0	0	Negative	N.A.	N.A.	0	0
LUAD-55-6712	Negative	Negative	0	0		Negative	0		Negative	0	0	0		Negative	N.A.	N.A.	0	0	Negative	N.A.	N.A.	0	0	Negative	N.A.	N.A.	0	0
LUAD-55-6968	Negative	Negative	0	0		Negative	0		Negative	0	0	0		Negative	N.A.	N.A.	0	0	Negative	N.A.	N.A.	0	0	Negative	N.A.	N.A.	0	0
LUAD-55-6969	Negative	Negative	0	0		Negative	0		Negative	0	0	0		Negative	N.A.	N.A.	0	0	Negative	N.A.	N.A.	0	0	Negative	N.A.	N.A.	0	0
LUAD-55-6970	Negative	Negative	0	0		Negative	0		Negative	0	0	0		Negative	N.A.	N.A.	0	0	Negative	N.A.	N.A.	0	0	Negative	N.A.	N.A.	0	0
LUAD-55-6971	Negative	Negative	0	0		Negative	0		Negative	0	0	0		Negative	N.A.	N.A.	0	0	Negative	N.A.	N.A.	0	0	Negative	N.A.	N.A.	0	0
LUAD-55-6972	Negative	Negative	0	0		Negative	0		Negative	0	0	0		Negative	N.A.	N.A.	0	0	Negative	N.A.	N.A.	0	0	Negative	N.A.	N.A.	0	0
LUAD-55-6975	Negative	Negative	0	0		Negative	0		Negative	0	0	0		Negative	N.A.	N.A.	0	0	Negative	N.A.	N.A.	0	0	Negative	N.A.	N.A.	0	0
LUAD-55-6978	Negative	Negative	0	0		Negative	0		Negative	0	0	0		Negative	N.A.	N.A.	0	0	Negative	N.A.	N.A.	0	0	Negative	N.A.	N.A.	0	0
LUAD-55-6979	Negative	Negative	0	0		Negative	0		Negative	0	0	0		Negative	N.A.	N.A.	0	0	Negative	N.A.	N.A.	0	0	Negative	N.A.	N.A.	0	0
LUAD-55-6980	Negative	Negative	0	0		Negative	0		Negative	0	0	0		Negative	N.A.	N.A.	0	0	Negative	N.A.	N.A.	0	0	Negative	N.A.	N.A.	0	0
LUAD-55-6981	Negative	Negative	0	0		Negative	0		Negative	0	0	0		Negative	N.A.	N.A.	0	0	Negative	N.A.	N.A.	0	0	Negative	N.A.	N.A.	0	0
LUAD-55-6982	Negative	Negative	0	0		Negative	0		Negative	0	0	0		Negative	N.A.	N.A.	0	0	Negative	N.A.	N.A.	0	0	Negative	N.A.	N.A.	0	0
LUAD-55-6983	Negative	Negative	0	0		Negative	0		Negative	0	0	0		Negative	N.A.	N.A.	0	0	Negative	N.A.	N.A.	0	0	Negative	N.A.	N.A.	0	0
LUAD-55-6984	Negative	Negative	0	0		Negative	0		Negative	0	0	0		Negative	N.A.	N.A.	0	0	Negative	N.A.	N.A.	0	0	Negative	N.A.	N.A.	0	0
LUAD-55-6985	Negative	Negative	0	0		Negative	0		Negative	0	0	0		Negative	N.A.	N.A.	0	0	Negative	N.A.	N.A.	0	0	Negative	N.A.	N.A.	0	0
LUAD-55-6987	Negative	Negative	0	0		Negative	0		Negative	0	0	0		Negative	N.A.	N.A.	0	0	Negative	N.A.	N.A.	0	0	Negative	N.A.	N.A.	0	0
LUAD-55-7227	Negative	Negative	0	0		Negative	0		Negative	0	0	0		Negative	N.A.	N.A.	0	0	Negative	N.A.	N.A.	0	0	Negative	N.A.	N.A.	0	0
LUAD-55-7281	Negative	Negative	0	0		Negative	0		Negative	0	0	0		Negative	N.A.	N.A.	0	0	Negative	N.A.	N.A.	0	0	Negative	N.A.	N.A.	0	0
LUAD-55-7283	Negative	Negative	0	0		Negative	0		Negative	0	0	0		Negative	N.A.	N.A.	0	0	Negative	N.A.	N.A.	0	0	Negative	N.A.	N.A.	0	0
LUAD-55-7284	Negative	Negative	0	0		Negative	0		Negative	0	0	0		Negative	N.A.	N.A.	0	0	Negative	N.A.	N.A.	0	0	Negative	N.A.	N.A.	0	0
LUAD-55-7570	Negative	Negative	0	0		Negative	0		Negative	0	0	0		Negative	N.A.	N.A.	0	0	Negative	N.A.	N.A.	0	0	Negative	N.A.	N.A.	0	0
LUAD-55-7573	Negative	Negative	0	0		Negative	0		Negative	0	0	0		Negative	N.A.	N.A.	0	0	Negative	N.A.	N.A.	0	0	Negative	N.A.	N.A.	0	0
LUAD-55-7574	Negative	Negative	0	0		Negative	0		Negative	0	0	0		Negative	N.A.	N.A.	0	0	Negative	N.A.	N.A.	0	0	Negative	N.A.	N.A.	0	0
LUAD-55-7576	Negative	Negative	0	0		Negative	0		Negative	0	0	0		Negative	N.A.	N.A.	0	0	Negative	N.A.	N.A.	0	0	Negative	N.A.	N.A.	0	0
LUAD-55-7724	Negative	Negative	0	0		Negative	0		Negative	0	0	0		Negative	N.A.	N.A.	0	0	Negative	N.A.	N.A.	0	0	Negative	N.A.	N.A.	0	0
LUAD-55-7725	Negative	Negative	0	0		Negative	0		Negative	0	0	0		Negative	N.A.	N.A.	0	0	Negative	N.A.	N.A.	0	0	Negative	N.A.	N.A.	0	0
LUAD-55-7726	Negative	Negative	0	0		Negative	0		Negative	0	0	0		Negative	N.A.	N.A.	0	0	Negative	N.A.	N.A.	0	0	Negative	N.A.	N.A.	0	0
LUAD-55-7727	Negative	Negative	0	0		Negative	0		Negative	0	0	0		Negative	N.A.	N.A.	0	0	Negative	N.A.	N.A.	0	0	Negative	N.A.	N.A.	0	0
LUAD-55-7728	Negative	Negative	0	0		Negative	0		Negative	0	0	0		Negative	N.A.	N.A.	0	0	Negative	N.A.	N.A.	0	0	Negative	N.A.	N.A.	0	0
LUAD-55-7815	Negative	Negative	0	0		Negative	0		Negative	0	0	0		Negative	N.A.	N.A.	0	0	Negative	N.A.	N.A.	0	0	Negative	N.A.	N.A.	0	0
LUAD-55-7903	Negative	Negative	0	0		Negative	0		Negative	0	0	0		Negative	N.A.	N.A.	0	0	Negative	N.A.	N.A.	0	0	Negative	N.A.	N.A.	0	0
LUAD-55-7907	Negative	Negative	0	0		Negative	0		Negative	0	0	0		Negative	N.A.	N.A.	0	0	Negative	N.A.	N.A.	0	0	Negative	N.A.	N.A.	0	0
LUAD-55-7910	Negative	Negative	0	0		Negative	0		Negative	0	0	0		Negative	N.A.	N.A.	0	0	Negative	N.A.	N.A.	0	0	Negative	N.A.	N.A.	0	0
LUAD-55-7911	Negative	Negative	0	0		Negative	0		Negative	0	0	0		Negative	N.A.	N.A.	0	0	Negative	N.A.	N.A.	0	0	Negative	N.A.	N.A.	0	0
LUAD-55-7913	Negative	Negative	0	0		Negative	0		Negative	0	0	0		Negative	N.A.	N.A.	0	0	Negative	N.A.	N.A.	0	0	Negative	N.A.	N.A.	0	0
LUAD-55-7914	Negative	Negative	0	0		Negative	0		Negative	0	0	0		Negative	N.A.	N.A.	0	0	Negative	N.A.	N.A.	0	0	Negative	N.A.	N.A.	0	0
LUAD-55-7994	Negative	Negative	0	0		Negative	0		Negative	0	0	0		Negative	N.A.	N.A.	0	0	Negative	N.A.	N.A.	0	0	Negative	N.A.	N.A.	0	0
LUAD-55-7995	Negative	Negative	0	0		Negative	0		Negative	0	0	0		Negative	N.A.	N.A.	0	0	Negative	N.A.	N.A.	0	0	Negative	N.A.	N.A.	0	0
LUAD-55-8085	Negative	Negative	0	0		Negative	0		Negative	0	0	0		Negative	N.A.	N.A.	0	0	Negative	N.A.	N.A.	0	0	Negative	N.A.	N.A.	0	0
LUAD-55-8087	Negative	Negative	0	0		Negative	0		Negative	0	0	0		Negative	N.A.	N.A.	0	0	Negative	N.A.	N.A.	0	0	Negative	N.A.	N.A.	0	0
LUAD-55-8089	Negative	Negative	0	0		Negative	0		Negative	0	0	0		Negative	N.A.	N.A.	0	0	Negative	N.A.	N.A.	0	0	Negative	N.A.	N.A.	0	0
LUAD-55-8090	Negative	Negative	0	0		Negative	0		Negative	0	0	0		Negative	N.A.	N.A.	0	0	Negative	N.A.	N.A.	0	0	Negative	N.A.	N.A.	0	0
LUAD-55-8092	Negative	Negative	0	0		Negative	0		Negative	0	0	0		Negative	N.A.	N.A.	0	0	Negative	N.A.	N.A.	0	0	Negative	N.A.	N.A.	0	0
LUAD-55-8094	Negative	Negative	0	0		Negative	0		Negative	0	0	0		Negative	N.A.	N.A.	0	0	Negative	N.A.	N.A.	0	0	Negative	N.A.	N.A.	0	0
LUAD-55-8096	Negative	Negative	0	0		Negative	0		Negative	0	0	0		Negative	N.A.	N.A.	0	0	Negative	N.A.	N.A.	0	0	Negative	N.A.	N.A.	0	0
LUAD-55-8097	Negative	Negative	0	0		Negative	0		Negative	0	0	0		Negative	N.A.	N.A.	0	0	Negative	N.A.	N.A.	0	0	Negative	N.A.	N.A.	0	0
LUAD-55-8203	Negative	Negative	0	0		Negative	0		Negative	0	0	0		Negative	N.A.	N.A.	0	0	Negative	N.A.	N.A.	0	0	Negative	N.A.	N.A.	0	0
LUAD-55-8204	Negative	Negative	0	0		Negative	0		Negative	0	0	0		Negative	N.A.	N.A.	0	0	Negative	N.A.	N.A.	0	0	Negative	N.A.	N.A.	0	0
LUAD-55-8205	Negative	Negative	0	0		Negative	0		Negative	0	0	0		Negative	N.A.	N.A.	0	0	Negative	N.A.	N.A.	0	0	Negative	N.A.	N.A.	0	0
LUAD-55-8206	Negative	Negative	0	0		Negative	0		Negative	0	0	0		Negative	N.A.	N.A.	0	0	Negative	N.A.	N.A.	0	0	Negative	N.A.	N.A.	0	0
LUAD-55-8207	Negative	Negative	0	0		Negative	0		Negative	0	0	0		Negative	N.A.	N.A.	0	0	Negative	N.A.	N.A.	0	0	Negative	N.A.	N.A.	0	0
LUAD-55-8208	Negative	Negative	0	0		Negative	0		Negative	0	0	0		Negative	N.A.	N.A.	0	0	Negative	N.A.	N.A.	0	0	Negative	N.A.	N.A.	0	0
LUAD-55-8299	Negative	Negative	0	0		Negative	0		Negative	0	0	0		Negative	N.A.	N.A.	0	0	Negative	N.A.	N.A.	0	0	Negative	N.A.	N.A.	0	0
LUAD-55-8301	Negative	Negative	0	0		Negative	0		Negative	0	0	0		Negative	N.A.	N.A.	0	0	Negative	N.A.	N.A.	0	0	Negative	N.A.	N.A.	0	0
LUAD-55-8302	Negative	Negative	0	0		Negative	0		Negative	0	0	0		Negative	N.A.	N.A.	0	0	Negative	N.A.	N.A.	0	0	Negative	N.A.	N.A.	0	0
LUAD-55-8505	Negative	Negative	0	0		Negative	0		Negative	0	0	0		Negative	N.A.	N.A.	0	0	Negative	N.A.	N.A.	0	0	Negative	N.A.	N.A.	0	0
LUAD-55-8506	Negative	Negative	0	0		Negative	0		Negative	0	0	0		Negative	N.A.	N.A.	0	0	Negative	N.A.	N.A.	0	0	Negative	N.A.	N.A.	0	0
LUAD-55-8507	Negative	Negative	0	0		Negative	0		Negative	0	0	0		Negative	N.A.	N.A.	0	0	Negative	N.A.	N.A.	0	0	Negative	N.A.	N.A.	0	0
LUAD-55-8508	Negative	Negative	0	0		Negative	0		Negative	0	0	0		Negative	N.A.	N.A.	0	0	Negative	N.A.	N.A.	0	0	Negative	N.A.	N.A.	0	0
LUAD-55-8510	Negative	Negative	0	0		Negative	0		Negative	0	0	0		Negative	N.A.	N.A.	0	0	Negative	N.A.	N.A.	0	0	Negative	N.A.	N.A.	0	0
LUAD-55-8511	Negative	Negative	0	0		Negative	0		Negative	0	0	0		Negative	N.A.	N.A.	0	0	Negative	N.A.	N.A.	0	0	Negative	N.A.	N.A.	0	0
LUAD-55-8512	Negative	Negative	0	0		Negative	0		Negative	0	0	0		Negative	N.A.	N.A.	0	0	Negative	N.A.	N.A.	0	0	Negative	N.A.	N.A.	0	0
LUAD-55-8513	Negative	Negative	0	0		Negative	0		Negative	0	0	0		Negative	N.A.	N.A.	0	0	Negative	N.A.	N.A.	0	0	Negative	N.A.	N.A.	0	0
LUAD-55-8514	Negative	Negative	0	0		Negative	0		Negative	0	0	0		Negative	N.A.	N.A.	0	0	Negative	N.A.	N.A.	0	0	Negative	N.A.	N.A.	0	0
LUAD-55-8614	Negative	Negative	0	0		Negative	0		Negative	0	0	0		Negative	N.A.	N.A.	0	0	Negative	N.A.	N.A.	0	0	Negative	N.A.	N.A.	0	0
LUAD-55-8615	Negative	Negative	0	0		Negative	0		Negative	0	0	0		Negative	N.A.	N.A.	0	0	Negative	N.A.	N.A.	0	0	Negative	N.A.	N.A.	0	0
LUAD-55-8616	Negative	Negative	0	0		Negative	0		Negative	0	0	0		Negative	N.A.	N.A.	0	0	Negative	N.A.	N.A.	0	0	Negative	N.A.	N.A.	0	0
LUAD-55-8619	Negative	Negative	0	0		Negative	0		Negative	0	0	0		Negative	N.A.	N.A.	0	0	Negative	N.A.	N.A.	0	0	Negative	N.A.	N.A.	0	0
LUAD-55-8620	Negative	Negative	0	0		Negative	0		Negative	0	0	0		Negative	N.A.	N.A.	0	0	Negative	N.A.	N.A.	0	0	Negative	N.A.	N.A.	0	0
LUAD-55-8621	Negative	Negative	0	0		Negative	0		Negative	0	0	0		Negative	N.A.	N.A.	0	0	Negative	N.A.	N.A.	0	0	Negative	N.A.	N.A.	0	0
LUAD-55-A48X	Negative	Negative	0	0		Negative	0		Negative	0	0	0		Negative	N.A.	N.A.	0	0	Negative	N.A.	N.A.	0	0	Negative	N.A.	N.A.	0	0
LUAD-55-A48Y	Negative	N.A.	N.A.	N.A.		Negative	0		Negative	0	0	0		Negative	N.A.	N.A.	0	0	Negative	N.A.	N.A.	0	0	Negative	N.A.	N.A.	0	0
LUAD-55-A48Z	Negative	Negative	0	0		Negative	0		Negative	0	0	0		Negative	N.A.	N.A.	0	0	Negative	N.A.	N.A.	0	0	Negative	N.A.	N.A.	0	0
LUAD-55-A490	Negative	N.A.	N.A.	N.A.		Negative	0		Negative	0	0	0		Negative	N.A.	N.A.	0	0	Negative	N.A.	N.A.	0	0	Negative	N.A.	N.A.	0	0
LUAD-55-A491	Negative	Negative	0	0		Negative	0		Negative	0	0	0		Negative	N.A.	N.A.	0	0	Negative	N.A.	N.A.	0	0	Negative	N.A.	N.A.	0	0
LUAD-55-A492	Negative	Negative	0	0		Negative	0		Negative	0	0	0		Negative	N.A.	N.A.	0	0	Negative	N.A.	N.A.	0	0	Negative	N.A.	N.A.	0	0
LUAD-55-A493	Negative	Negative	0	0		Negative	0		Negative	0	0	0		Negative	N.A.	N.A.	0	0	Negative	N.A.	N.A.	0	0	Negative	N.A.	N.A.	0	0
LUAD-55-A494	Negative	Negative	0	0		Negative	0		Negative	0	0	0		Negative	N.A.	N.A.	0	0	Negative	N.A.	N.A.	0	0	Negative	N.A.	N.A.	0	0
LUAD-55-A4DF	Negative	Negative	0	0		Negative	0		Negative	0	0	0		Negative	N.A.	N.A.	0	0	Negative	N.A.	N.A.	0	0	Negative	N.A.	N.A.	0	0
LUAD-55-A4DG	Negative	Negative	0	0		Negative	0		Negative	0	0	0		Negative	N.A.	N.A.	0	0	Negative	N.A.	N.A.	0	0	Negative	N.A.	N.A.	0	0
LUAD-55-A57B	Negative	N.A.	N.A.	N.A.		Negative	0		Negative	0	0	0		Negative	N.A.	N.A.	0	0	Negative	N.A.	N.A.	0	0	Negative	N.A.	N.A.	0	0
LUAD-62-8394	Negative	Negative	0	0		Negative	0		Negative	0	0	0		Negative	N.A.	N.A.	0	0	Negative	N.A.	N.A.	0	0	Negative	N.A.	N.A.	0	0
LUAD-62-8395	Negative	Negative	0	0		Negative	0		Negative	0	0	0		Negative	N.A.	N.A.	0	0	Negative	N.A.	N.A.	0	0	Negative	N.A.	N.A.	0	0
LUAD-62-8397	Negative	Negative	0	0		Negative	0		Negative	0	0	0		Negative	N.A.	N.A.	0	0	Negative	N.A.	N.A.	0	0	Negative	N.A.	N.A.	0	0
LUAD-62-8398	Negative	Negative	0	0		Negative	0		Negative	0	0	0		Negative	N.A.	N.A.	0	0	Negative	N.A.	N.A.	0	0	Negative	N.A.	N.A.	0	0
LUAD-62-8399	Negative	Negative	0	0		Negative	0		Negative	0	0	0		Negative	N.A.	N.A.	0	0	Negative	N.A.	N.A.	0	0	Negative	N.A.	N.A.	0	0
LUAD-62-8402	Negative	Negative	0	0		Negative	0		Negative	0	0	0		Negative	N.A.	N.A.	0	0	Negative	N.A.	N.A.	0	0	Negative	N.A.	N.A.	0	0
LUAD-62-A46O	Negative	Negative	0	0		Negative	0		Negative	0	0	0		Negative	N.A.	N.A.	0	0	Negative	N.A.	N.A.	0	0	Negative	N.A.	N.A.	0	0
LUAD-62-A46P	Negative	Negative	0	0		Negative	0		Negative	0	0	0		Negative	N.A.	N.A.	0	0	Negative	N.A.	N.A.	0	0	Negative	N.A.	N.A.	0	0
LUAD-62-A46R	Negative	Negative	0	0		Negative	0		Negative	0	0	0		Negative	N.A.	N.A.	0	0	Negative	N.A.	N.A.	0	0	Negative	N.A.	N.A.	0	0
LUAD-62-A46S	Negative	Negative	0	0		Negative	0		Negative	0	0	0		Negative	N.A.	N.A.	0	0	Negative	N.A.	N.A.	0	0	Negative	N.A.	N.A.	0	0
LUAD-62-A46U	Negative	Negative	0	0		Negative	0		Negative	0	0	0		Negative	N.A.	N.A.	0	0	Negative	N.A.	N.A.	0	0	Negative	N.A.	N.A.	0	0
LUAD-62-A46V	Negative	Negative	0	0		Negative	0		Negative	0	0	0		Negative	N.A.	N.A.	0	0	Negative	N.A.	N.A.	0	0	Negative	N.A.	N.A.	0	0
LUAD-62-A470	Negative	Negative	0	0		Negative	0		Negative	0	0	0		Negative	N.A.	N.A.	0	0	Negative	N.A.	N.A.	0	0	Negative	N.A.	N.A.	0	0
LUAD-62-A471	Negative	Negative	0	0		Negative	0		Negative	0	0	0		Negative	N.A.	N.A.	0	0	Negative	N.A.	N.A.	0	0	Negative	N.A.	N.A.	0	0
LUAD-62-A472	Negative	Negative	0	0		Negative	0		Negative	0	0	0		Negative	N.A.	N.A.	0	0	Negative	N.A.	N.A.	0	0	Negative	N.A.	N.A.	0	0
LUAD-64-1676	Negative	Negative	0	0		Negative	0		Negative	0	0	0		Negative	N.A.	N.A.	0	0	Negative	N.A.	N.A.	0	0	Negative	N.A.	N.A.	0	0
LUAD-64-1677	Negative	Negative	0	0		Negative	0		Negative	0	0	0		Negative	N.A.	N.A.	0	0	Negative	N.A.	N.A.	0	0	Negative	N.A.	N.A.	0	0
LUAD-64-1678	Negative	Negative	0	0		Negative	0		Negative	0	0	0		Negative	N.A.	N.A.	0	0	Negative	N.A.	N.A.	0	0	Negative	N.A.	N.A.	0	0
LUAD-64-1679	Negative	Negative	0	0		Negative	0		Negative	0	0	0		Negative	N.A.	N.A.	0	0	Negative	N.A.	N.A.	0	0	Negative	N.A.	N.A.	0	0
LUAD-64-1681	Negative	Negative	0	0		Negative	0		Negative	0	0	0		Negative	N.A.	N.A.	0	0	Negative	N.A.	N.A.	0	0	Negative	N.A.	N.A.	0	0
LUAD-64-5774	Negative	Negative	0	0		Negative	0		Negative	0	0	0		Negative	N.A.	N.A.	0	0	Negative	N.A.	N.A.	0	0	Negative	N.A.	N.A.	0	0
LUAD-64-5775	Negative	Negative	0	0		Negative	0		Negative	0	0	0		Negative	N.A.	N.A.	0	0	Negative	N.A.	N.A.	0	0	Negative	N.A.	N.A.	0	0
LUAD-64-5778	Negative	Negative	0	0		Negative	0		Negative	0	0	0		Negative	N.A.	N.A.	0	0	Negative	N.A.	N.A.	0	0	Negative	N.A.	N.A.	0	0
LUAD-64-5779	Negative	Negative	0	0		Negative	0		Negative	0	0	0		Negative	N.A.	N.A.	0	0	Negative	N.A.	N.A.	0	0	Negative	N.A.	N.A.	0	0
LUAD-64-5781	Negative	Negative	0	0		Negative	0		Negative	0	0	0		Negative	N.A.	N.A.	0	0	Negative	N.A.	N.A.	0	0	Negative	N.A.	N.A.	0	0
LUAD-64-5815	Negative	Negative	0	0		Negative	0		Negative	0	0	0		Negative	N.A.	N.A.	0	0	Negative	N.A.	N.A.	0	0	Negative	N.A.	N.A.	0	0
LUAD-67-3770	Negative	Negative	0	0		Negative	0		Negative	0	0	0		Negative	N.A.	N.A.	0	0	Negative	N.A.	N.A.	0	0	Negative	N.A.	N.A.	0	0
LUAD-67-3771	Negative	Negative	0	0		Negative	0		Negative	0	0	0		Negative	N.A.	N.A.	0	0	Negative	N.A.	N.A.	0	0	Negative	N.A.	N.A.	0	0
LUAD-67-3772	Negative	Negative	0	0		Negative	0		Negative	0	0	0		Negative	N.A.	N.A.	0	0	Negative	N.A.	N.A.	0	0	Negative	N.A.	N.A.	0	0
LUAD-67-3773	Negative	Negative	0	0		Negative	0		Negative	0	0	0		Negative	N.A.	N.A.	0	0	Negative	N.A.	N.A.	0	0	Negative	N.A.	N.A.	0	0
LUAD-67-3774	Negative	Negative	0	0		Negative	0		Negative	0	0	0		Negative	N.A.	N.A.	0	0	Negative	N.A.	N.A.	0	0	Negative	N.A.	N.A.	0	0
LUAD-67-4679	Negative	Negative	0	0		Negative	0		Negative	0	0	0		Negative	N.A.	N.A.	0	0	Negative	N.A.	N.A.	0	0	Negative	N.A.	N.A.	0	0
LUAD-67-6217	Negative	Negative	0	0		Negative	0		Negative	0	0	0		Negative	N.A.	N.A.	0	0	Negative	N.A.	N.A.	0	0	Negative	N.A.	N.A.	0	0
LUAD-69-7760	Negative	Negative	0	0		Negative	0		Negative	0	0	0		Negative	N.A.	N.A.	0	0	Negative	N.A.	N.A.	0	0	Negative	N.A.	N.A.	0	0
LUAD-69-7761	Negative	Negative	0	0		Negative	0		Negative	0	0	0		Negative	N.A.	N.A.	0	0	Negative	N.A.	N.A.	0	0	Negative	N.A.	N.A.	0	0
LUAD-69-7763	Negative	Negative	0	0		Negative	0		Negative	0	0	0		Negative	N.A.	N.A.	0	0	Negative	N.A.	N.A.	0	0	Negative	N.A.	N.A.	0	0
LUAD-69-7764	Negative	Negative	0	0		Negative	0		Negative	0	0	0		Negative	N.A.	N.A.	0	0	Negative	N.A.	N.A.	0	0	Negative	N.A.	N.A.	0	0
LUAD-69-7765	Negative	Negative	0	0		Negative	0		Negative	0	0	0		Negative	N.A.	N.A.	0	0	Negative	N.A.	N.A.	0	0	Negative	N.A.	N.A.	0	0
LUAD-69-7973	Negative	Negative	0	0		Negative	0		Negative	0	0	0		Negative	N.A.	N.A.	0	0	Negative	N.A.	N.A.	0	0	Negative	N.A.	N.A.	0	0
LUAD-69-7974	Negative	Negative	0	0		Negative	0		Negative	0	0	0		Negative	N.A.	N.A.	0	0	Negative	N.A.	N.A.	0	0	Negative	N.A.	N.A.	0	0
LUAD-69-7979	Negative	Negative	0	0		Negative	0		Negative	0	0	0		Negative	N.A.	N.A.	0	0	Negative	N.A.	N.A.	0	0	Negative	N.A.	N.A.	0	0
LUAD-69-7980	Negative	Negative	0	0		Negative	0		Negative	0	0	0		Negative	N.A.	N.A.	0	0	Negative	N.A.	N.A.	0	0	Negative	N.A.	N.A.	0	0
LUAD-69-8253	Negative	Negative	0	0		Negative	0		Negative	0	0	0		Negative	N.A.	N.A.	0	0	Negative	N.A.	N.A.	0	0	Negative	N.A.	N.A.	0	0
LUAD-69-8254	Negative	Negative	0	0		Negative	0		Negative	0	0	0		Negative	N.A.	N.A.	0	0	Negative	N.A.	N.A.	0	0	Negative	N.A.	N.A.	0	0
LUAD-69-8255	Negative	Negative	0	0		Negative	0		Negative	0	0	0		Negative	N.A.	N.A.	0	0	Negative	N.A.	N.A.	0	0	Negative	N.A.	N.A.	0	0
LUAD-69-8453	Negative	Negative	0	0		Negative	0		Negative	0	0	0		Negative	N.A.	N.A.	0	0	Negative	N.A.	N.A.	0	0	Negative	N.A.	N.A.	0	0
LUAD-69-A59K	Negative	Negative	0	0		Negative	0		Negative	0	0	0		Negative	N.A.	N.A.	0	0	Negative	N.A.	N.A.	0	0	Negative	N.A.	N.A.	0	0
LUAD-71-6725	Negative	Negative	0	0		Negative	0		Negative	0	0	0		Negative	N.A.	N.A.	0	0	Negative	N.A.	N.A.	0	0	Negative	N.A.	N.A.	0	0
LUAD-71-8520	Negative	Negative	0	0		Negative	0		Negative	0	0	0		Negative	N.A.	N.A.	0	0	Negative	N.A.	N.A.	0	0	Negative	N.A.	N.A.	0	0
LUAD-73-4658	Negative	Negative	0	0		Negative	0		Negative	0	0	0		Negative	N.A.	N.A.	0	0	Negative	N.A.	N.A.	0	0	Negative	N.A.	N.A.	0	0
LUAD-73-4659	Negative	Negative	0	0		Negative	0		Negative	0	0	0		Negative	N.A.	N.A.	0	0	Negative	N.A.	N.A.	0	0	Negative	N.A.	N.A.	0	0
LUAD-73-4662	Negative	Negative	0	0		Negative	0		Negative	0	0	0		Negative	N.A.	N.A.	0	0	Negative	N.A.	N.A.	0	0	Negative	N.A.	N.A.	0	0
LUAD-73-4666	Negative	Negative	0	0		Negative	0		Negative	0	0	0		Negative	N.A.	N.A.	0	0	Negative	N.A.	N.A.	0	0	Negative	N.A.	N.A.	0	0
LUAD-73-4668	Negative	Negative	0	0		Negative	0		Negative	0	0	0		Negative	N.A.	N.A.	0	0	Negative	N.A.	N.A.	0	0	Negative	N.A.	N.A.	0	0
LUAD-73-4670	Negative	Negative	0	0		Negative	0		Negative	0	0	0		Negative	N.A.	N.A.	0	0	Negative	N.A.	N.A.	0	0	Negative	N.A.	N.A.	0	0
LUAD-73-4675	Negative	Negative	0	0		Negative	0		Negative	0	0	0		Negative	N.A.	N.A.	0	0	Negative	N.A.	N.A.	0	0	Negative	N.A.	N.A.	0	0
LUAD-73-4676	Negative	Negative	0	0		Negative	0		Negative	0	0	0		Negative	N.A.	N.A.	0	0	Negative	N.A.	N.A.	0	0	Negative	N.A.	N.A.	0	0
LUAD-73-4677	Negative	Negative	0	0		Negative	0		Negative	0	0	0		Negative	N.A.	N.A.	0	0	Negative	N.A.	N.A.	0	0	Negative	N.A.	N.A.	0	0
LUAD-73-7498	Negative	Negative	0	0		Negative	0		Negative	0	0	0		Negative	N.A.	N.A.	0	0	Negative	N.A.	N.A.	0	0	Negative	N.A.	N.A.	0	0
LUAD-73-7499	Negative	Negative	0	0		Negative	0		Negative	0	0	0		Negative	N.A.	N.A.	0	0	Negative	N.A.	N.A.	0	0	Negative	N.A.	N.A.	0	0
LUAD-73-A9RS	Negative	N.A.	N.A.	N.A.		Negative	0		Negative	0	0	0		Negative	N.A.	N.A.	0	0	Negative	N.A.	N.A.	0	0	Negative	N.A.	N.A.	0	0
LUAD-75-5122	Negative	Negative	0	0		Negative	0		Negative	0	0	0		Negative	N.A.	N.A.	0	0	Negative	N.A.	N.A.	0	0	Negative	N.A.	N.A.	0	0
LUAD-75-5125	Negative	Negative	0	0		Negative	0		Negative	0	0	0		Negative	N.A.	N.A.	0	0	Negative	N.A.	N.A.	0	0	Negative	N.A.	N.A.	0	0
LUAD-75-5126	Negative	Negative	0	0		Negative	0		Negative	0	0	0		Negative	N.A.	N.A.	0	0	Negative	N.A.	N.A.	0	0	Negative	N.A.	N.A.	0	0
LUAD-75-5146	Negative	Negative	0	0		Negative	0		Negative	0	0	0		Negative	N.A.	N.A.	0	0	Negative	N.A.	N.A.	0	0	Negative	N.A.	N.A.	0	0
LUAD-75-5147	Negative	Negative	0	0		Negative	0		Negative	0	0	0		Negative	N.A.	N.A.	0	0	Negative	N.A.	N.A.	0	0	Negative	N.A.	N.A.	0	0
LUAD-75-6205	Negative	Negative	0	0		Negative	0		Negative	0	0	0		Negative	N.A.	N.A.	0	0	Negative	N.A.	N.A.	0	0	Negative	N.A.	N.A.	0	0
LUAD-75-6206	Negative	Negative	0	0		Negative	0		Negative	0	0	0		Negative	N.A.	N.A.	0	0	Negative	N.A.	N.A.	0	0	Negative	N.A.	N.A.	0	0
LUAD-75-6207	Negative	Negative	0	0		Negative	0		Negative	0	0	0		Negative	N.A.	N.A.	0	0	Negative	N.A.	N.A.	0	0	Negative	N.A.	N.A.	0	0
LUAD-75-6211	Negative	Negative	0	0		Negative	0		Negative	0	0	0		Negative	N.A.	N.A.	0	0	Negative	N.A.	N.A.	0	0	Negative	N.A.	N.A.	0	0
LUAD-75-6212	Negative	Negative	0	0		Negative	0		Negative	0	0	0		Negative	N.A.	N.A.	0	0	Negative	N.A.	N.A.	0	0	Negative	N.A.	N.A.	0	0
LUAD-75-6214	Negative	Negative	0	0		Negative	0		Negative	0	0	0		Negative	N.A.	N.A.	0	0	Negative	N.A.	N.A.	0	0	Negative	N.A.	N.A.	0	0
LUAD-75-7025	Negative	Negative	0	0		Negative	0		Negative	0	0	0		Negative	N.A.	N.A.	0	0	Negative	N.A.	N.A.	0	0	Negative	N.A.	N.A.	0	0
LUAD-75-7027	Negative	Negative	0	0		Negative	0		Negative	0	0	0		Negative	N.A.	N.A.	0	0	Negative	N.A.	N.A.	0	0	Negative	N.A.	N.A.	0	0
LUAD-75-7030	Negative	Negative	0	0		Negative	0		Negative	0	0	0		Negative	N.A.	N.A.	0	0	Negative	N.A.	N.A.	0	0	Negative	N.A.	N.A.	0	0
LUAD-75-7031	Negative	Negative	0	0		Negative	0		Negative	0	0	0		Negative	N.A.	N.A.	0	0	Negative	N.A.	N.A.	0	0	Negative	N.A.	N.A.	0	0
LUAD-78-7143	Negative	Negative	0	0		Negative	0		Negative	0	0	0		Negative	N.A.	N.A.	0	0	Negative	N.A.	N.A.	0	0	Negative	N.A.	N.A.	0	0
LUAD-78-7145	Negative	Negative	0	0		Negative	0		Negative	0	0	0		Negative	N.A.	N.A.	0	0	Negative	N.A.	N.A.	0	0	Negative	N.A.	N.A.	0	0
LUAD-78-7146	Negative	Negative	0	0		Negative	0		Negative	0	0	0		Negative	N.A.	N.A.	0	0	Negative	N.A.	N.A.	0	0	Negative	N.A.	N.A.	0	0
LUAD-78-7147	Negative	Negative	0	0		Negative	0		Negative	0	0	0		Negative	N.A.	N.A.	0	0	Negative	N.A.	N.A.	0	0	Negative	N.A.	N.A.	0	0
LUAD-78-7148	Negative	Negative	0	0		Negative	0		Negative	0	0	0		Negative	N.A.	N.A.	0	0	Negative	N.A.	N.A.	0	0	Negative	N.A.	N.A.	0	0
LUAD-78-7149	Negative	Negative	0	0		Negative	0		Negative	0	0	0		Negative	N.A.	N.A.	0	0	Negative	N.A.	N.A.	0	0	Negative	N.A.	N.A.	0	0
LUAD-78-7150	Negative	Negative	0	0		Negative	0		Negative	0	0	0		Negative	N.A.	N.A.	0	0	Negative	N.A.	N.A.	0	0	Negative	N.A.	N.A.	0	0
LUAD-78-7152	Negative	Negative	0	0		Negative	0		Negative	0	0	0		Negative	N.A.	N.A.	0	0	Negative	N.A.	N.A.	0	0	Negative	N.A.	N.A.	0	0
LUAD-78-7153	Negative	Negative	0	0		Negative	0		Negative	0	0	0		Negative	N.A.	N.A.	0	0	Negative	N.A.	N.A.	0	0	Negative	N.A.	N.A.	0	0
LUAD-78-7154	Negative	Negative	0	0		Negative	0		Negative	0	0	0		Negative	N.A.	N.A.	0	0	Negative	N.A.	N.A.	0	0	Negative	N.A.	N.A.	0	0
LUAD-78-7155	Negative	Negative	0	0		Negative	0		Negative	0	0	0		Negative	N.A.	N.A.	0	0	Negative	N.A.	N.A.	0	0	Negative	N.A.	N.A.	0	0
LUAD-78-7156	Negative	Negative	0	0		Negative	0		Negative	0	0	0		Negative	N.A.	N.A.	0	0	Negative	N.A.	N.A.	0	0	Negative	N.A.	N.A.	0	0
LUAD-78-7158	Negative	Negative	0	0		Negative	0		Negative	0	0	0		Negative	N.A.	N.A.	0	0	Negative	N.A.	N.A.	0	0	Negative	N.A.	N.A.	0	0
LUAD-78-7159	Negative	Negative	0	0		Negative	0		Negative	0	0	0		Negative	N.A.	N.A.	0	0	Negative	N.A.	N.A.	0	0	Negative	N.A.	N.A.	0	0
LUAD-78-7160	Negative	Negative	0	0		Negative	0		Negative	0	0	0		Negative	N.A.	N.A.	0	0	Negative	N.A.	N.A.	0	0	Negative	N.A.	N.A.	0	0
LUAD-78-7161	Negative	Negative	0	0		Negative	0		Negative	0	0	0		Negative	N.A.	N.A.	0	0	Negative	N.A.	N.A.	0	0	Negative	N.A.	N.A.	0	0
LUAD-78-7162	Negative	Negative	0	0		Negative	0		Negative	0	0	0		Negative	N.A.	N.A.	0	0	Negative	N.A.	N.A.	0	0	Negative	N.A.	N.A.	0	0
LUAD-78-7166	Negative	Negative	0	0		Negative	0		Negative	0	0	0		Negative	N.A.	N.A.	0	0	Negative	N.A.	N.A.	0	0	Negative	N.A.	N.A.	0	0
LUAD-78-7167	Negative	Negative	0	0		Negative	0		Negative	0	0	0		Negative	N.A.	N.A.	0	0	Negative	N.A.	N.A.	0	0	Negative	N.A.	N.A.	0	0
LUAD-78-7535	Negative	Negative	0	0		Negative	0		Negative	0	0	0		Negative	N.A.	N.A.	0	0	Negative	N.A.	N.A.	0	0	Negative	N.A.	N.A.	0	0
LUAD-78-7536	Negative	Negative	0	0		Negative	0		Negative	0	0	0		Negative	N.A.	N.A.	0	0	Negative	N.A.	N.A.	0	0	Negative	N.A.	N.A.	0	0
LUAD-78-7537	Negative	Negative	0	0		Negative	0		Negative	0	0	0		Negative	N.A.	N.A.	0	0	Negative	N.A.	N.A.	0	0	Negative	N.A.	N.A.	0	0
LUAD-78-7539	Negative	Negative	0	0		Negative	0		Negative	0	0	0		Negative	N.A.	N.A.	0	0	Negative	N.A.	N.A.	0	0	Negative	N.A.	N.A.	0	0
LUAD-78-7540	Negative	Negative	0	0		Negative	0		Negative	0	0	0		Negative	N.A.	N.A.	0	0	Negative	N.A.	N.A.	0	0	Negative	N.A.	N.A.	0	0
LUAD-78-7542	Negative	Negative	0	0		Negative	0		Negative	0	0	0		Negative	N.A.	N.A.	0	0	Negative	N.A.	N.A.	0	0	Negative	N.A.	N.A.	0	0
LUAD-78-7633	Negative	Negative	0	0		Negative	0		Negative	0	0	0		Negative	N.A.	N.A.	0	0	Negative	N.A.	N.A.	0	0	Negative	N.A.	N.A.	0	0
LUAD-78-8640	Negative	Negative	0	0		Negative	0		Negative	0	0	0		Negative	N.A.	N.A.	0	0	Negative	N.A.	N.A.	0	0	Negative	N.A.	N.A.	0	0
LUAD-78-8648	Negative	Negative	0	0		Negative	0		Negative	0	0	0		Negative	N.A.	N.A.	0	0	Negative	N.A.	N.A.	0	0	Negative	N.A.	N.A.	0	0
LUAD-78-8655	Negative	Negative	0	0		Negative	0		Negative	0	0	0		Negative	N.A.	N.A.	0	0	Negative	N.A.	N.A.	0	0	Negative	N.A.	N.A.	0	0
LUAD-78-8660	Negative	Negative	0	0		Negative	0		Negative	0	0	0		Negative	N.A.	N.A.	0	0	Negative	N.A.	N.A.	0	0	Negative	N.A.	N.A.	0	0
LUAD-78-8662	Negative	Negative	0	0		Negative	0		Negative	0	0	0		Negative	N.A.	N.A.	0	0	Negative	N.A.	N.A.	0	0	Negative	N.A.	N.A.	0	0
LUAD-80-5607	Negative	Negative	0	0		Negative	0		Negative	0	0	0		Negative	N.A.	N.A.	0	0	Negative	N.A.	N.A.	0	0	Negative	N.A.	N.A.	0	0
LUAD-80-5608	Negative	Negative	0	0		Negative	0		Negative	0	0	0		Negative	N.A.	N.A.	0	0	Negative	N.A.	N.A.	0	0	Negative	N.A.	N.A.	0	0
LUAD-80-5611	Negative	Negative	0	0		Negative	0		Negative	0	0	0		Negative	N.A.	N.A.	0	0	Negative	N.A.	N.A.	0	0	Negative	N.A.	N.A.	0	0
LUAD-86-6562	Negative	Negative	0	0		Negative	0		Negative	0	0	0		Negative	N.A.	N.A.	0	0	Negative	N.A.	N.A.	0	0	Negative	N.A.	N.A.	0	0
LUAD-86-6851	Negative	Negative	0	0		Negative	0		Negative	0	0	0		Negative	N.A.	N.A.	0	0	Negative	N.A.	N.A.	0	0	Negative	N.A.	N.A.	0	0
LUAD-86-7701	Negative	Negative	0	0		Negative	0		Negative	0	0	0		Negative	N.A.	N.A.	0	0	Negative	N.A.	N.A.	0	0	Negative	N.A.	N.A.	0	0
LUAD-86-7711	Negative	Negative	0	0		Negative	0		Negative	0	0	0		Negative	N.A.	N.A.	0	0	Negative	N.A.	N.A.	0	0	Negative	N.A.	N.A.	0	0
LUAD-86-7713	Negative	Negative	0	0		Negative	0		Negative	0	0	0		Negative	N.A.	N.A.	0	0	Negative	N.A.	N.A.	0	0	Negative	N.A.	N.A.	0	0
LUAD-86-7714	Negative	Negative	0	0		Negative	0		Negative	0	0	0		Negative	N.A.	N.A.	0	0	Negative	N.A.	N.A.	0	0	Negative	N.A.	N.A.	0	0
LUAD-86-7953	Negative	Negative	0	0		Negative	0		Negative	0	0	0		Negative	N.A.	N.A.	0	0	Negative	N.A.	N.A.	0	0	Negative	N.A.	N.A.	0	0
LUAD-86-7955	Negative	Negative	0	0		Negative	0		Negative	0	0	0		Negative	N.A.	N.A.	0	0	Negative	N.A.	N.A.	0	0	Negative	N.A.	N.A.	0	0
LUAD-86-8054	Negative	Negative	0	0		Negative	0		Negative	0	0	0		Negative	N.A.	N.A.	0	0	Negative	N.A.	N.A.	0	0	Negative	N.A.	N.A.	0	0
LUAD-86-8055	Negative	Negative	0	0		Negative	0		Negative	0	0	0		Negative	N.A.	N.A.	0	0	Negative	N.A.	N.A.	0	0	Negative	N.A.	N.A.	0	0
LUAD-86-8056	Negative	Negative	0	0		Negative	0		Negative	0	0	0		Negative	N.A.	N.A.	0	0	Negative	N.A.	N.A.	0	0	Negative	N.A.	N.A.	0	0
LUAD-86-8073	Negative	Negative	0	0		Negative	0		Negative	0	0	0		Negative	N.A.	N.A.	0	0	Negative	N.A.	N.A.	0	0	Negative	N.A.	N.A.	0	0
LUAD-86-8074	Negative	Negative	0	0		Negative	0		Negative	0	0	0		Negative	N.A.	N.A.	0	0	Negative	N.A.	N.A.	0	0	Negative	N.A.	N.A.	0	0
LUAD-86-8075	Negative	Negative	0	0		Negative	0		Negative	0	0	0		Negative	N.A.	N.A.	0	0	Negative	N.A.	N.A.	0	0	Negative	N.A.	N.A.	0	0
LUAD-86-8076	Negative	Negative	0	0		Negative	0		Negative	0	0	0		Negative	N.A.	N.A.	0	0	Negative	N.A.	N.A.	0	0	Negative	N.A.	N.A.	0	0
LUAD-86-8279	Negative	Negative	0	0		Negative	0		Negative	0	0	0		Negative	N.A.	N.A.	0	0	Negative	N.A.	N.A.	0	0	Negative	N.A.	N.A.	0	0
LUAD-86-8280	Negative	Negative	0	0		Negative	0		Negative	0	0	0		Negative	N.A.	N.A.	0	0	Negative	N.A.	N.A.	0	0	Negative	N.A.	N.A.	0	0
LUAD-86-8281	Negative	Negative	0	0		Negative	0		Negative	0	0	0		Negative	N.A.	N.A.	0	0	Negative	N.A.	N.A.	0	0	Negative	N.A.	N.A.	0	0
LUAD-86-8358	Negative	Negative	0	0		Negative	0		Negative	0	0	0		Negative	N.A.	N.A.	0	0	Negative	N.A.	N.A.	0	0	Negative	N.A.	N.A.	0	0
LUAD-86-8359	Negative	Negative	0	0		Negative	0		Negative	0	0	0		Negative	N.A.	N.A.	0	0	Negative	N.A.	N.A.	0	0	Negative	N.A.	N.A.	0	0
LUAD-86-8585	Negative	Negative	0	0		Negative	0		Negative	0	0	0		Negative	N.A.	N.A.	0	0	Negative	N.A.	N.A.	0	0	Negative	N.A.	N.A.	0	0
LUAD-86-8668	Negative	Negative	0	0		Negative	0		Negative	0	0	0		Negative	N.A.	N.A.	0	0	Negative	N.A.	N.A.	0	0	Negative	N.A.	N.A.	0	0
LUAD-86-8669	Negative	Negative	0	0		Negative	0		Negative	0	0	0		Negative	N.A.	N.A.	0	0	Negative	N.A.	N.A.	0	0	Negative	N.A.	N.A.	0	0
LUAD-86-8671	Negative	Negative	0	0		Negative	0		Negative	0	0	0		Negative	N.A.	N.A.	0	0	Negative	N.A.	N.A.	0	0	Negative	N.A.	N.A.	0	0
LUAD-86-8672	Negative	Negative	0	0		Negative	0		Negative	0	0	0		Negative	N.A.	N.A.	0	0	Negative	N.A.	N.A.	0	0	Negative	N.A.	N.A.	0	0
LUAD-86-8673	Negative	Negative	0	0		Negative	0		Negative	0	0	0		Negative	N.A.	N.A.	0	0	Negative	N.A.	N.A.	0	0	Negative	N.A.	N.A.	0	0
LUAD-86-8674	Negative	Negative	0	0		Negative	0		Negative	0	0	0		Negative	N.A.	N.A.	0	0	Negative	N.A.	N.A.	0	0	Negative	N.A.	N.A.	0	0
LUAD-86-A456	Negative	Negative	0	0		Negative	0		Negative	0	0	0		Negative	N.A.	N.A.	0	0	Negative	N.A.	N.A.	0	0	Negative	N.A.	N.A.	0	0
LUAD-86-A4D0	Negative	Negative	0	0		Negative	0		Negative	0	0	0		Negative	N.A.	N.A.	0	0	Negative	N.A.	N.A.	0	0	Negative	N.A.	N.A.	0	0
LUAD-86-A4JF	Negative	Negative	0	0		Negative	0		Negative	0	0	0		Negative	N.A.	N.A.	0	0	Negative	N.A.	N.A.	0	0	Negative	N.A.	N.A.	0	0
LUAD-86-A4P7	Negative	Negative	0	0		Negative	0		Negative	0	0	0		Negative	N.A.	N.A.	0	0	Negative	N.A.	N.A.	0	0	Negative	N.A.	N.A.	0	0
LUAD-91-6828	Negative	Negative	0	0		Negative	0		Negative	0	0	0		Negative	N.A.	N.A.	0	0	Negative	N.A.	N.A.	0	0	Negative	N.A.	N.A.	0	0
LUAD-91-6829	Negative	Negative	0	0		Negative	0		Negative	0	0	0		Negative	N.A.	N.A.	0	0	Negative	N.A.	N.A.	0	0	Negative	N.A.	N.A.	0	0
LUAD-91-6830	Negative	Negative	0	0		Negative	0		Negative	0	0	0		Negative	N.A.	N.A.	0	0	Negative	N.A.	N.A.	0	0	Negative	N.A.	N.A.	0	0
LUAD-91-6831	Negative	Negative	0	0		Negative	0		Negative	0	0	0		Negative	N.A.	N.A.	0	0	Negative	N.A.	N.A.	0	0	Negative	N.A.	N.A.	0	0
LUAD-91-6835	Negative	Negative	0	0		Negative	0		Negative	0	0	0		Negative	N.A.	N.A.	0	0	Negative	N.A.	N.A.	0	0	Negative	N.A.	N.A.	0	0
LUAD-91-6836	Negative	Negative	0	0		Negative	0		Negative	0	0	0		Negative	N.A.	N.A.	0	0	Negative	N.A.	N.A.	0	0	Negative	N.A.	N.A.	0	0
LUAD-91-6840	Negative	Negative	0	0		Negative	0		Negative	0	0	0		Negative	N.A.	N.A.	0	0	Negative	N.A.	N.A.	0	0	Negative	N.A.	N.A.	0	0
LUAD-91-6847	Negative	Negative	0	0		Negative	0		Negative	0	0	0		Negative	N.A.	N.A.	0	0	Negative	N.A.	N.A.	0	0	Negative	N.A.	N.A.	0	0
LUAD-91-6848	Negative	Negative	0	0		Negative	0		Negative	0	0	0		Negative	N.A.	N.A.	0	0	Negative	N.A.	N.A.	0	0	Negative	N.A.	N.A.	0	0
LUAD-91-6849	Negative	Negative	0	0		Negative	0		Negative	0	0	0		Negative	N.A.	N.A.	0	0	Negative	N.A.	N.A.	0	0	Negative	N.A.	N.A.	0	0
LUAD-91-7771	Negative	Negative	0	0		Negative	0		Negative	0	0	0		Negative	N.A.	N.A.	0	0	Negative	N.A.	N.A.	0	0	Negative	N.A.	N.A.	0	0
LUAD-91-8496	Negative	Negative	0	0		Negative	0		Negative	0	0	0		Negative	N.A.	N.A.	0	0	Negative	N.A.	N.A.	0	0	Negative	N.A.	N.A.	0	0
LUAD-91-8497	Negative	Negative	0	0		Negative	0		Negative	0	0	0		Negative	N.A.	N.A.	0	0	Negative	N.A.	N.A.	0	0	Negative	N.A.	N.A.	0	0
LUAD-91-8499	Negative	Negative	0	0		Negative	0		Negative	0	0	0		Negative	N.A.	N.A.	0	0	Negative	N.A.	N.A.	0	0	Negative	N.A.	N.A.	0	0
LUAD-91-A4BC	Negative	Negative	0	0		Negative	0		Negative	0	0	0		Negative	N.A.	N.A.	0	0	Negative	N.A.	N.A.	0	0	Negative	N.A.	N.A.	0	0
LUAD-91-A4BD	Negative	Negative	0	0		Negative	0		Negative	0	0	0		Negative	N.A.	N.A.	0	0	Negative	N.A.	N.A.	0	0	Negative	N.A.	N.A.	0	0
LUAD-93-7347	Negative	Negative	0	0		Negative	0		Negative	0	0	0		Negative	N.A.	N.A.	0	0	Negative	N.A.	N.A.	0	0	Negative	N.A.	N.A.	0	0
LUAD-93-7348	Negative	Negative	0	0		Negative	0		Negative	0	0	0		Negative	N.A.	N.A.	0	0	Negative	N.A.	N.A.	0	0	Negative	N.A.	N.A.	0	0
LUAD-93-8067	Negative	Negative	0	0		Negative	0		Negative	0	0	0		Negative	N.A.	N.A.	0	0	Negative	N.A.	N.A.	0	0	Negative	N.A.	N.A.	0	0
LUAD-93-A4JO	Negative	Negative	0	0		Negative	0		Negative	0	0	0		Negative	N.A.	N.A.	0	0	Negative	N.A.	N.A.	0	0	Negative	N.A.	N.A.	0	0
LUAD-93-A4JP	Negative	Negative	0	0		Negative	0		Negative	0	0	0		Negative	N.A.	N.A.	0	0	Negative	N.A.	N.A.	0	0	Negative	N.A.	N.A.	0	0
LUAD-93-A4JQ	Negative	Negative	0	0		Negative	0		Negative	0	0	0		Negative	N.A.	N.A.	0	0	Negative	N.A.	N.A.	0	0	Negative	N.A.	N.A.	0	0
LUAD-95-7039	Negative	Negative	0	0		Negative	0		Negative	0	0	0		Negative	N.A.	N.A.	0	0	Negative	N.A.	N.A.	0	0	Negative	N.A.	N.A.	0	0
LUAD-95-7043	Negative	Negative	0	0		Negative	0		Negative	0	0	0		Negative	N.A.	N.A.	0	0	Negative	N.A.	N.A.	0	0	Negative	N.A.	N.A.	0	0
LUAD-95-7562	Negative	Negative	0	0		Negative	0		Negative	0	0	0		Negative	N.A.	N.A.	0	0	Negative	N.A.	N.A.	0	0	Negative	N.A.	N.A.	0	0
LUAD-95-7567	Negative	Negative	0	0		Negative	0		Negative	0	0	0		Negative	N.A.	N.A.	0	0	Negative	N.A.	N.A.	0	0	Negative	N.A.	N.A.	0	0
LUAD-95-7944	Negative	Negative	0	0		Negative	0		Negative	0	0	0		Negative	N.A.	N.A.	0	0	Negative	N.A.	N.A.	0	0	Negative	N.A.	N.A.	0	0
LUAD-95-7947	Negative	Negative	0	0		Negative	0		Negative	0	0	0		Negative	N.A.	N.A.	0	0	Negative	N.A.	N.A.	0	0	Negative	N.A.	N.A.	0	0
LUAD-95-7948	Negative	Negative	0	0		Negative	0		Negative	0	0	0		Negative	N.A.	N.A.	0	0	Negative	N.A.	N.A.	0	0	Negative	N.A.	N.A.	0	0
LUAD-95-8039	Negative	Negative	0	0		Negative	0		Negative	0	0	0		Negative	N.A.	N.A.	0	0	Negative	N.A.	N.A.	0	0	Negative	N.A.	N.A.	0	0
LUAD-95-8494	Negative	Negative	0	0		Negative	0		Negative	0	0	0		Negative	N.A.	N.A.	0	0	Negative	N.A.	N.A.	0	0	Negative	N.A.	N.A.	0	0
LUAD-95-A4VK	Negative	Negative	0	0		Negative	0		Negative	0	0	0		Negative	N.A.	N.A.	0	0	Negative	N.A.	N.A.	0	0	Negative	N.A.	N.A.	0	0
LUAD-95-A4VN	Negative	Negative	0	0		Negative	0		Negative	0	0	0		Negative	N.A.	N.A.	0	0	Negative	N.A.	N.A.	0	0	Negative	N.A.	N.A.	0	0
LUAD-95-A4VP	Negative	Negative	0	0		Negative	0		Negative	0	0	0		Negative	N.A.	N.A.	0	0	Negative	N.A.	N.A.	0	0	Negative	N.A.	N.A.	0	0
LUAD-97-7546	Negative	Negative	0	0		Negative	0		Negative	0	0	0		Negative	N.A.	N.A.	0	0	Negative	N.A.	N.A.	0	0	Negative	N.A.	N.A.	0	0
LUAD-97-7547	Negative	Negative	0	0		Negative	0		Negative	0	0	0		Negative	N.A.	N.A.	0	0	Negative	N.A.	N.A.	0	0	Negative	N.A.	N.A.	0	0
LUAD-97-7552	Negative	Negative	0	0		Negative	0		Negative	0	0	0		Negative	N.A.	N.A.	0	0	Negative	N.A.	N.A.	0	0	Negative	N.A.	N.A.	0	0
LUAD-97-7553	Negative	Negative	0	0		Negative	0		Negative	0	0	0		Negative	N.A.	N.A.	0	0	Negative	N.A.	N.A.	0	0	Negative	N.A.	N.A.	0	0
LUAD-97-7554	Negative	Negative	0	0		Negative	0		Negative	0	0	0		Negative	N.A.	N.A.	0	0	Negative	N.A.	N.A.	0	0	Negative	N.A.	N.A.	0	0
LUAD-97-7937	Negative	Negative	0	0		Negative	0		Negative	0	0	0		Negative	N.A.	N.A.	0	0	Negative	N.A.	N.A.	0	0	Negative	N.A.	N.A.	0	0
LUAD-97-7938	Negative	Negative	0	0		Negative	0		Negative	0	0	0		Negative	N.A.	N.A.	0	0	Negative	N.A.	N.A.	0	0	Negative	N.A.	N.A.	0	0
LUAD-97-7941	Negative	Negative	0	0		Negative	0		Negative	0	0	0		Negative	N.A.	N.A.	0	0	Negative	N.A.	N.A.	0	0	Negative	N.A.	N.A.	0	0
LUAD-97-8171	Negative	Negative	0	0		Negative	0		Negative	0	0	0		Negative	N.A.	N.A.	0	0	Negative	N.A.	N.A.	0	0	Negative	N.A.	N.A.	0	0
LUAD-97-8172	Negative	Negative	0	0		Negative	0		Negative	0	0	0		Negative	N.A.	N.A.	0	0	Negative	N.A.	N.A.	0	0	Negative	N.A.	N.A.	0	0
LUAD-97-8174	Negative	Negative	0	0		Negative	0		Negative	0	0	0		Negative	N.A.	N.A.	0	0	Negative	N.A.	N.A.	0	0	Negative	N.A.	N.A.	0	0
LUAD-97-8175	Negative	Negative	0	0		Negative	0		Negative	0	0	0		Negative	N.A.	N.A.	0	0	Negative	N.A.	N.A.	0	0	Negative	N.A.	N.A.	0	0
LUAD-97-8176	Negative	Negative	0	0		Negative	0		Negative	0	0	0		Negative	N.A.	N.A.	0	0	Negative	N.A.	N.A.	0	0	Negative	N.A.	N.A.	0	0
LUAD-97-8177	Negative	Negative	0	0		Negative	0		Negative	0	0	0		Negative	N.A.	N.A.	0	0	Negative	N.A.	N.A.	0	0	Negative	N.A.	N.A.	0	0
LUAD-97-8179	Negative	Negative	0	0		Negative	0		Negative	0	0	0		Negative	N.A.	N.A.	0	0	Negative	N.A.	N.A.	0	0	Negative	N.A.	N.A.	0	0
LUAD-97-8547	Negative	Negative	0	0		Negative	0		Negative	0	0	0		Negative	N.A.	N.A.	0	0	Negative	N.A.	N.A.	0	0	Negative	N.A.	N.A.	0	0
LUAD-97-8552	Negative	Negative	0	0		Negative	0		Negative	0	0	0		Negative	N.A.	N.A.	0	0	Negative	N.A.	N.A.	0	0	Negative	N.A.	N.A.	0	0
LUAD-97-A4LX	Negative	Negative	0	0		Negative	0		Negative	0	0	0		Negative	N.A.	N.A.	0	0	Negative	N.A.	N.A.	0	0	Negative	N.A.	N.A.	0	0
LUAD-97-A4M0	Negative	Negative	0	0		Negative	0		Negative	0	0	0		Negative	N.A.	N.A.	0	0	Negative	N.A.	N.A.	0	0	Negative	N.A.	N.A.	0	0
LUAD-97-A4M1	Negative	Negative	0	0		Negative	0		Negative	0	0	0		Negative	N.A.	N.A.	0	0	Negative	N.A.	N.A.	0	0	Negative	N.A.	N.A.	0	0
LUAD-97-A4M2	Negative	Negative	0	0		Negative	0		Negative	0	0	0		Negative	N.A.	N.A.	0	0	Negative	N.A.	N.A.	0	0	Negative	N.A.	N.A.	0	0
LUAD-97-A4M3	Negative	Negative	0	0		Negative	0		Negative	0	0	0		Negative	N.A.	N.A.	0	0	Negative	N.A.	N.A.	0	0	Negative	N.A.	N.A.	0	0
LUAD-97-A4M5	Negative	Negative	0	0		Negative	0		Negative	0	0	0		Negative	N.A.	N.A.	0	0	Negative	N.A.	N.A.	0	0	Negative	N.A.	N.A.	0	0
LUAD-97-A4M6	Negative	Negative	0	0		Negative	0		Negative	0	0	0		Negative	N.A.	N.A.	0	0	Negative	N.A.	N.A.	0	0	Negative	N.A.	N.A.	0	0
LUAD-97-A4M7	Negative	Negative	0	0		Negative	0		Negative	0	0	0		Negative	N.A.	N.A.	0	0	Negative	N.A.	N.A.	0	0	Negative	N.A.	N.A.	0	0
LUAD-99-7458	Negative	Negative	0	0		Negative	0		Negative	0	0	0		Negative	N.A.	N.A.	0	0	Negative	N.A.	N.A.	0	0	Negative	N.A.	N.A.	0	0
LUAD-99-8025	Negative	Negative	0	0		Negative	0		Negative	0	0	0		Negative	N.A.	N.A.	0	0	Negative	N.A.	N.A.	0	0	Negative	N.A.	N.A.	0	0
LUAD-99-8028	Negative	Negative	0	0		Negative	0		Negative	0	0	0		Negative	N.A.	N.A.	0	0	Negative	N.A.	N.A.	0	0	Negative	N.A.	N.A.	0	0
LUAD-99-8032	Negative	Negative	0	0		Negative	0		Negative	0	0	0		Negative	N.A.	N.A.	0	0	Negative	N.A.	N.A.	0	0	Negative	N.A.	N.A.	0	0
LUAD-99-8033	Negative	Negative	0	0		Negative	0		Negative	0	0	0		Negative	N.A.	N.A.	0	0	Negative	N.A.	N.A.	0	0	Negative	N.A.	N.A.	0	0
LUAD-99-AA5R	Negative	N.A.	N.A.	N.A.		Negative	0		Negative	0	0	0		Negative	N.A.	N.A.	0	0	Negative	N.A.	N.A.	0	0	Negative	N.A.	N.A.	0	0
LUAD-J2-8192	Negative	Negative	0	0		Negative	0		Negative	0	0	0		Negative	N.A.	N.A.	0	0	Negative	N.A.	N.A.	0	0	Negative	N.A.	N.A.	0	0
LUAD-J2-8194	Negative	Negative	0	0		Negative	0		Negative	0	0	0		Negative	N.A.	N.A.	0	0	Negative	N.A.	N.A.	0	0	Negative	N.A.	N.A.	0	0
LUAD-J2-A4AD	Negative	Negative	0	0		Negative	0		Negative	0	0	0		Negative	N.A.	N.A.	0	0	Negative	N.A.	N.A.	0	0	Negative	N.A.	N.A.	0	0
LUAD-J2-A4AE	Negative	Negative	0	0		Negative	0		Negative	0	0	0		Negative	N.A.	N.A.	0	0	Negative	N.A.	N.A.	0	0	Negative	N.A.	N.A.	0	0
LUAD-J2-A4AG	Negative	Negative	0	0		Negative	0		Negative	0	0	0		Negative	N.A.	N.A.	0	0	Negative	N.A.	N.A.	0	0	Negative	N.A.	N.A.	0	0
LUAD-L4-A4E5	Negative	Negative	0	0		Negative	0		Negative	0	0	0		Negative	N.A.	N.A.	0	0	Negative	N.A.	N.A.	0	0	Negative	N.A.	N.A.	0	0
LUAD-L4-A4E6	Negative	Negative	0	0		Negative	0		Negative	0	0	0		Negative	N.A.	N.A.	0	0	Negative	N.A.	N.A.	0	0	Negative	N.A.	N.A.	0	0
LUAD-L9-A443	Negative	Negative	0	0		Negative	0		Negative	0	0	0		Negative	N.A.	N.A.	0	0	Negative	N.A.	N.A.	0	0	Negative	N.A.	N.A.	0	0
LUAD-L9-A444	Negative	Negative	0	0		Negative	0		Negative	0	0	0		Negative	N.A.	N.A.	0	0	Negative	N.A.	N.A.	0	0	Negative	N.A.	N.A.	0	0
LUAD-L9-A50W	Negative	N.A.	N.A.	N.A.		Negative	0		Negative	0	0	0		Negative	N.A.	N.A.	0	0	Negative	N.A.	N.A.	0	0	Negative	N.A.	N.A.	0	0
LUAD-L9-A5IP	Negative	N.A.	N.A.	N.A.		Negative	0		Negative	0	0	0		Negative	N.A.	N.A.	0	0	Negative	N.A.	N.A.	0	0	Negative	N.A.	N.A.	0	0
LUAD-L9-A743	Negative	N.A.	N.A.	N.A.		Negative	0		Negative	0	0	0		Negative	N.A.	N.A.	0	0	Negative	N.A.	N.A.	0	0	Negative	N.A.	N.A.	0	0
LUAD-L9-A7SV	Negative	N.A.	N.A.	N.A.		Negative	0		Negative	0	0	0		Negative	N.A.	N.A.	0	0	Negative	N.A.	N.A.	0	0	Negative	N.A.	N.A.	0	0
LUAD-L9-A8F4	Negative	N.A.	N.A.	N.A.		Negative	0		Negative	0	0	0		Negative	N.A.	N.A.	0	0	Negative	N.A.	N.A.	0	0	Negative	N.A.	N.A.	0	0
LUAD-MN-A4N1	Negative	Negative	0	0		Negative	0		Negative	0	0	0		Negative	N.A.	N.A.	0	0	Negative	N.A.	N.A.	0	0	Negative	N.A.	N.A.	0	0
LUAD-MN-A4N4	Negative	Negative	0	0		Negative	0		Negative	0	0	0		Negative	N.A.	N.A.	0	0	Negative	N.A.	N.A.	0	0	Negative	N.A.	N.A.	0	0
LUAD-MN-A4N5	Negative	Negative	0	0		Negative	0		Negative	0	0	0		Negative	N.A.	N.A.	0	0	Negative	N.A.	N.A.	0	0	Negative	N.A.	N.A.	0	0
LUAD-MP-A4SV	Negative	Negative	0	0		Negative	0		Negative	0	0	0		Negative	N.A.	N.A.	0	0	Negative	N.A.	N.A.	0	0	Negative	N.A.	N.A.	0	0
LUAD-MP-A4SW	Negative	Negative	0	0		Negative	0		Negative	0	0	0		Negative	N.A.	N.A.	0	0	Negative	N.A.	N.A.	0	0	Negative	N.A.	N.A.	0	0
LUAD-MP-A4SY	Negative	Negative	0	0		Negative	0		Negative	0	0	0		Negative	N.A.	N.A.	0	0	Negative	N.A.	N.A.	0	0	Negative	N.A.	N.A.	0	0
LUAD-MP-A4T4	Negative	Negative	0	0		Negative	0		Negative	0	0	0		Negative	N.A.	N.A.	0	0	Negative	N.A.	N.A.	0	0	Negative	N.A.	N.A.	0	0
LUAD-MP-A4T6	Negative	Negative	0	0		Negative	0		Negative	0	0	0		Negative	N.A.	N.A.	0	0	Negative	N.A.	N.A.	0	0	Negative	N.A.	N.A.	0	0
LUAD-MP-A4T7	Negative	Negative	0	0		Negative	0		Negative	0	0	0		Negative	N.A.	N.A.	0	0	Negative	N.A.	N.A.	0	0	Negative	N.A.	N.A.	0	0
LUAD-MP-A4T8	Negative	Negative	0	0		Negative	0		Negative	0	0	0		Negative	N.A.	N.A.	0	0	Negative	N.A.	N.A.	0	0	Negative	N.A.	N.A.	0	0
LUAD-MP-A4T9	Negative	Negative	0	0		Negative	0		Negative	0	0	0		Negative	N.A.	N.A.	0	0	Negative	N.A.	N.A.	0	0	Negative	N.A.	N.A.	0	0
LUAD-MP-A4TA	Negative	Negative	0	0		Negative	0		Negative	0	0	0		Negative	N.A.	N.A.	0	0	Negative	N.A.	N.A.	0	0	Negative	N.A.	N.A.	0	0
LUAD-MP-A4TC	Negative	Negative	0	0		Negative	0		Negative	0	0	0		Negative	N.A.	N.A.	0	0	Negative	N.A.	N.A.	0	0	Negative	N.A.	N.A.	0	0
LUAD-MP-A4TD	Negative	Negative	0	0		Negative	0		Negative	0	0	0		Negative	N.A.	N.A.	0	0	Negative	N.A.	N.A.	0	0	Negative	N.A.	N.A.	0	0
LUAD-MP-A4TE	Negative	N.A.	N.A.	N.A.		Negative	0		Negative	0	0	0		Negative	N.A.	N.A.	0	0	Negative	N.A.	N.A.	0	0	Negative	N.A.	N.A.	0	0
LUAD-MP-A4TF	Negative	Negative	0	0		Negative	0		Negative	0	0	0		Negative	N.A.	N.A.	0	0	Negative	N.A.	N.A.	0	0	Negative	N.A.	N.A.	0	0
LUAD-MP-A4TH	Negative	Negative	0	0		Negative	0		Negative	0	0	0		Negative	N.A.	N.A.	0	0	Negative	N.A.	N.A.	0	0	Negative	N.A.	N.A.	0	0
LUAD-MP-A4TI	Negative	Negative	0	0		Negative	0		Negative	0	0	0		Negative	N.A.	N.A.	0	0	Negative	N.A.	N.A.	0	0	Negative	N.A.	N.A.	0	0
LUAD-MP-A4TJ	Negative	Negative	0	0		Negative	0		Negative	0	0	0		Negative	N.A.	N.A.	0	0	Negative	N.A.	N.A.	0	0	Negative	N.A.	N.A.	0	0
LUAD-MP-A4TK	Negative	Negative	0	0		Negative	0		Negative	0	0	0		Negative	N.A.	N.A.	0	0	Negative	N.A.	N.A.	0	0	Negative	N.A.	N.A.	0	0
LUAD-MP-A5C7	Negative	Negative	0	0		Negative	0		Negative	0	0	0		Negative	N.A.	N.A.	0	0	Negative	N.A.	N.A.	0	0	Negative	N.A.	N.A.	0	0
LUAD-NJ-A4YF	Negative	Negative	0	0		Negative	0		Negative	0	0	0		Negative	N.A.	N.A.	0	0	Negative	N.A.	N.A.	0	0	Negative	N.A.	N.A.	0	0
LUAD-NJ-A4YG	Negative	N.A.	N.A.	N.A.		Negative	0		Negative	0	0	0		Negative	N.A.	N.A.	0	0	Negative	N.A.	N.A.	0	0	Negative	N.A.	N.A.	0	0
LUAD-NJ-A4YI	Negative	Negative	0	0		Negative	0		Negative	0	0	0		Negative	N.A.	N.A.	0	0	Negative	N.A.	N.A.	0	0	Negative	N.A.	N.A.	0	0
LUAD-NJ-A4YP	Negative	Negative	0	0		Negative	0		Negative	0	0	0		Negative	N.A.	N.A.	0	0	Negative	N.A.	N.A.	0	0	Negative	N.A.	N.A.	0	0
LUAD-NJ-A4YQ	Negative	Negative	0	0		Negative	0		Negative	0	0	0		Negative	N.A.	N.A.	0	0	Negative	N.A.	N.A.	0	0	Negative	N.A.	N.A.	0	0
LUAD-NJ-A55A	Negative	Negative	0	0		Negative	0		Negative	0	0	0		Negative	N.A.	N.A.	0	0	Negative	N.A.	N.A.	0	0	Negative	N.A.	N.A.	0	0
LUAD-NJ-A55O	Negative	Negative	0	0		Negative	0		Negative	0	0	0		Negative	N.A.	N.A.	0	0	Negative	N.A.	N.A.	0	0	Negative	N.A.	N.A.	0	0
LUAD-NJ-A55R	Negative	Negative	0	0		Negative	0		N.A.	N.A.	N.A.	N.A.		Negative	N.A.	N.A.	0	0	Negative	N.A.	N.A.	0	0	Negative	N.A.	N.A.	0	0
LUAD-O1-A52J	Negative	Negative	0	0		Negative	0		Negative	0	0	0		Negative	N.A.	N.A.	0	0	Negative	N.A.	N.A.	0	0	Negative	N.A.	N.A.	0	0
LUAD-S2-AA1A	Negative	N.A.	N.A.	N.A.		Negative	0		Negative	0	0	0		Negative	N.A.	N.A.	0	0	Negative	N.A.	N.A.	0	0	Negative	N.A.	N.A.	0	0
